# Supplementary material for: Critical linkages between land use change and human health in the Amazon region: A scoping review
Source: PLoS One. 2018 Jun 12;13(6):e0196414. doi: 10.1371/journal.pone.0196414 (PMC5997329; doi:10.1371/journal.pone.0196414)
Supplement: S1 Table — (XLSX) [file pone.0196414.s001.xlsx]

## Sheet: Start
Publication Year	Author	Title	Publication Title	ISSN	DOI	Abstract Note	Date	Pages	Issue	Volume	Journal Abbreviation	Short Title	Library Catalog	Extra	Link Attachments	Automatic Tags
2016	Nina, N.; Lima, B.; Feresin, G. E.; Giménez, A.; Salamanca Capusiri, E.; Schmeda-Hirschmann, G.	Antibacterial and leishmanicidal activity of Bolivian propolis	Letters in Applied Microbiology	1472-765X	10.1111/lam.12543	The antimicrobial activity of Bolivian propolis was assessed for the first time on a panel of bacteria and two endemic parasitic protozoa. Ten samples of Bolivian propolis and their main constituents were tested using the micro-broth dilution method against 11 bacterial pathogenic strains as well as against promastigotes of Leishmania amazonensis and L. braziliensis using the XTT-based colorimetr…	2016-03	290-296	3	62	Lett. Appl. Microbiol.		PubMed	PMID: 26743801	http://www.ncbi.nlm.nih.gov/pubmed/26743801	antibacterial activity; bacteria; bolivia; disinfectant; leishmanicidal activity; phenolics; propolis; triterpenes
2009	Godoy, Ricardo; Reyes-Garcia, Victoria; Gravlee, Clarence C.; Huanca, Tomas; Leonard, William R.; McDade, Thomas W.; Tanner, Susan	Moving beyond a Snapshot to Understand Changes in the Well-Being of Native Amazonians Panel Evidence (2002-2006) from Bolivia	Current Anthropology	0011-3204	10.1086/599983	Forces such as the opening of trade, globalization, multinational corporate resource extraction, urbanization, acculturation, and colonization catalyze economic, ecological, and sociocultural change, which can threaten the well-being and habitat of native Amazonians. Understanding these forces is of paramount importance to improve the well-being of native Amazonians and to foster the conservation…	2009-08	560-570	4	50	Curr. Anthropol.		Web of Science	WOS:000267498300007		coastal ecuador; community; consumption; income; integration; market; nutritional-status; peruvian amazon; society; tsimane amerindians
2014	Dal Picolo, Camilla R.; Bezerra, Mariana P.; Gomes, Kaio S.; Passero, Luiz Felipe D.; Laurenti, Marcia D.; Martins, Euder Glendes A.; Sartorelli, Patricia; Lago, João Henrique G.	Antileishmanial activity evaluation of adunchalcone, a new prenylated dihydrochalcone from Piper aduncum L	Fitoterapia	1873-6971	10.1016/j.fitote.2014.05.009	Bioactivity-guided fractionation of EtOH extract from the leaves of Piper aduncum L. (Piperaceae) afforded a new dihydrochalcone, named adunchalcone. Its structure was elucidated on the basis of their spectroscopic data, primarily NMR and MS. Adunchalcone was evaluated against promastigote forms of Leishmania (L.) amazonensis, L. (V.) braziliensis, L. (V.) shawi, and L. (L.) chagasi and displayed…	2014-09	28-33		97	Fitoterapia		PubMed	PMID: 24862066	http://www.ncbi.nlm.nih.gov/pubmed/24862066	Adunchalcone; animals; Antileishmanial; Antiparasitic Agents; Chalcones; Dihydrochalcone; Hydroxybenzoates; Leishmania; Mice, Inbred BALB C; Microbial Sensitivity Tests; Piper; Piperaceae; Piper aduncum
2006	Oliveira, Tatiane R.; Fernandez-Becerra, Carmen; Jimenez, Maria Carolina S.; Del Portillo, Hernando A.; Soares, Irene S.	Evaluation of the acquired immune responses to Plasmodium vivax VIR variant antigens in individuals living in malaria-endemic areas of Brazil	Malaria Journal	1475-2875	10.1186/1475-2875-5-83	BACKGROUND: The naturally-acquired immune response to Plasmodium vivax variant antigens (VIR) was evaluated in individuals exposed to malaria and living in different endemic areas for malaria in the north of Brazil. METHODS: Seven recombinant proteins representing four vir subfamilies (A, B, C, and E) obtained from a single patient from the Amazon Region were expressed in Escherichia coli as solu…	2006	83		5	Malar. J.		PubMed	PMID: 17026752 PMCID: PMC1626480	http://www.ncbi.nlm.nih.gov/pubmed/17026752	Adolescent; Adult; animals; Antibodies, Bacterial; Antigens, Protozoan; brazil; Female; Genetic Variation; humans; Immunoglobulin G; Immunoglobulin M; Malaria, Vivax; Male; Middle Aged; Plasmodium vivax
2012	Mota, Daniel Marques; Silva-Jr, Gilson Geraldino	[Evidence for the use of appetite suppressant drugs in Brazil: a pharmacoeconometric study]	Revista Da Associação Médica Brasileira (1992)	1806-9282		OBJECTIVE: Analyze the use of appetite suppressants in Brazil in 2009, according to the characteristics of users, healthcare system, and other drugs. METHODS: Pharmaconeconometric study of cross-sectional data to analyze the relationship between the use of appetite suppressants (mg/per capita) and the independent variables selected (gender, race/color, age, schooling, income, health insurance cov…	2012-02	88-94	1	58	Rev Assoc Med Bras (1992)	[Evidence for the use of appetite suppressant drugs in Brazil	PubMed	PMID: 22392322	http://www.ncbi.nlm.nih.gov/pubmed/22392322	Adolescent; Adult; Age Factors; Appetite Depressants; brazil; Educational Status; Female; humans; Male; Middle Aged; Socioeconomic Factors; Young Adult
2011	Medeiros, Jansen Fernandes; Py-Daniel, Victor; Barbosa, Ulysses Carvalho	Prevalence of Mansonella ozzardi among riverine communities in the municipality of Labrea, State of Amazonas, Brazil	Revista Da Sociedade Brasileira De Medicina Tropical	0037-8682		Introduction: Estimate the prevalence of Mansonella ozzardi infection and calculate the parasitic infection rate (PIR) in simuliid black flies in the municipality of Labrea, State of Amazonas, Brazil. Methods: Prevalence was measured using the thick blood smear method collected from the fingers and was related to age, sex and occupation. Simuliidae were collected with a suction apparatus, then st…	2011-04	186-190	2	44	Rev. Soc. Bras. Med. Trop.		Web of Science	WOS:000290394800012	http://www.ncbi.nlm.nih.gov/pubmed/21468472	Adolescent; Adult; Aged; Amazonas; animals; brazil; Child; Child, Preschool; colombia; Female; filariasis; humans; Infant; infection; Insect Vectors; Male; Mansonella; Mansonella ozzardi; Mansonelliasis; microfilariae; Middle Aged; Municipality of Labrea; nematoda; onchocercidae; periodicity; prevalence; purus; region; Rural Population; Simuliidae; wuchereria-bancrofti; Young Adult
2013	Takahashi, Helena Teru; Britta, Elizandra Aparecida; Longhini, Renata; Ueda-Nakamura, Tânia; Palazzo de Mello, João Carlos; Nakamura, Celso Vataru	Antileishmanial activity of 5-methyl-2,2' : 5',2″-terthiophene isolated from Porophyllum ruderale is related to mitochondrial dysfunction in Leishmania amazonensis	Planta Medica	1439-0221	10.1055/s-0032-1328258	Recently, our group isolated and reported the antiproliferative activity in promastigotes and axenic amastigote forms of Leishmania amazonensis treated with 5-methyl-2,2':5',2″-terthiophene (compound A) and 5'-methyl-[5-(4-acetoxy-1-butynyl)]-2,2'-bi-thiophene (compound B) isolated from the aerial parts of Porophyllum ruderale. Here, we demonstrated that both compounds exhibited activity against …	2013-03	330-333	5	79	Planta Med.	Antileishmanial activity of 5-methyl-2,2'	PubMed	PMID: 23457021	http://www.ncbi.nlm.nih.gov/pubmed/23457021	animals; Antiprotozoal Agents; Asteraceae; Flow Cytometry; Hemolysis; humans; Leishmania; mice; Mice, Inbred BALB C; Microscopy, Electron, Scanning; Microscopy, Electron, Transmission; Mitochondrial Membranes; Thiophenes; Toxicity Tests
2014	Frenedoso da Silva, Raquel; Missassi, Gabriela; dos Santos Borges, Cibele; Silva de Paula, Eloísa; Hornos Carneiro, Maria Fernanda; Grotto, Denise; Barbosa Junior, Fernando; De Grava Kempinas, Wilma	Phytoremediation potential of Maná-Cubiu (Solanum sessiliflorum Dunal) for the deleterious effects of methylmercury on the reproductive system of rats	BioMed Research International	2314-6141	10.1155/2014/309631	Methylmercury, organic form of mercury, can increase the number of abnormal sperm and decrease sperm concentration and testosterone levels possibly due to the damage caused by reactive species to germ and Leydig cells. Maná-cubiu (Solanum sessiliflorum Dunal) is a native fruit from Amazon rich in iron, zinc, niacin, pectin, and citric acid, used in foods, beverages, and medicinal purposes, since …	2014	309631		2014	Biomed Res Int		PubMed	PMID: 24772420 PMCID: PMC3977497	http://www.ncbi.nlm.nih.gov/pubmed/24772420	animals; Biodegradation, Environmental; humans; Male; Methylmercury Compounds; oxidative stress; Plant Extracts; Rats; Rats, Wistar; Reproduction; Solanum; Spermatozoa
2012	Marques, Rejane C.; Dorea, Jose G.; Leao, Renata S.; dos Santos, Verusca G.; Bueno, Lucelia; Marques, Rayson C.; Brandao, Katiane G.; Palermo, Elisabete F. A.; Guimaraes, Jean Remy D.	Role of Methylmercury Exposure (from Fish Consumption) on Growth and Neurodevelopment of Children Under 5 Years of Age Living in a Transitioning (Tin-Mining) Area of the Western Amazon, Brazil	Archives of Environmental Contamination and Toxicology	0090-4341	10.1007/s00244-011-9697-4	Human occupation of the Amazon region has recently increased, bringing deforestation for agriculture and open-cast mining, activities that cause environmental degradation and pollution. Families of new settlers in mining areas might have a diet less dependent on abundant fish and their children might also be impacted by exposures to mining environments. Therefore, there is compounded interest in …	2012-02	341-350	2	62	Arch. Environ. Contam. Toxicol.		Web of Science	WOS:000299509400016	http://www.ncbi.nlm.nih.gov/pubmed/21818617	animals; Anthropometry; basin; blood; Brain; brazil; breast-fed infants; Breast Feeding; Child Development; Child, Preschool; Cross-Sectional Studies; diet; Environmental Monitoring; fishes; Food Contamination; Hair; humans; Infant; maternal fish; mercury exposure; Methylmercury Compounds; mining; multivariate analysis; nutrition transition; philippines; population; preschool-children; Socioecono…
2015	Silva, Clovis Laurindo; Freitas, Jose Arimatea; Garcia, Joao Luis; Araujo, Clyudio Vieira; Zulpo, Dauton Luiz; Leme Cunha, Ivo Alexandre	Serological survey of Neospora caninum in dairy herds from Parauapebas, State of Para	Semina-Ciencias Agrarias	1676-546X	10.5433/1679-0359.2015v36n1p231	Neospora caninum is a coccidian protozoan that affects cattle worldwide causing economic losses. To survey the frequency of anti-N. caninum antibodies in dairy herds in the municipality of Parauapebas, Southeast of Para, samples of 465 sera from 45 farms were subjected to indirect immunofluorescence assay (cutoff 1: 100). Anti-N. caninum antibodies were found with a frequency of 13,33% with the f…	2015	231-238	1	36	Semin.-Cienc. Agrar.		Web of Science	WOS:000352023500020		antibodies; brazil; brazilian amazon; Cattle; dairy cattle; diagnosis; ifat; Neospora caninum; Neosporosis; northern region; seroprevalence; toxoplasma-gondii
2009	Saraiva, Maria das Graças Gomes; Amorim, Raul Diniz Souza; Moura, Marco Antônio Sabóia; Martinez-Espinosa, Flor Ernestina; Barbosa, Maria das Graças Vale	[Urban expansion and spatial distribution of malaria in the municipality of Manaus, State of Amazonas]	Revista Da Sociedade Brasileira De Medicina Tropical	1678-9849		In the municipality of Manaus, intensification of the migratory process, along with precarious epidemiological and entomological surveillance, resulted in reintroduction of malaria transmission on the urban perimeter (in the eastern zone), in July 1988, after 13 years without any records of autochthonous disease. This study reports on the epidemiological situation relating to malaria and to the a…	2009-10	515-522	5	42	Rev. Soc. Bras. Med. Trop.		PubMed	PMID: 19967233	http://www.ncbi.nlm.nih.gov/pubmed/19967233	animals; brazil; humans; incidence; Malaria, Falciparum; Malaria, Vivax; risk factors; Urbanization
2008	Sant'Ana, Carolina D.; Menaldo, Danilo L.; Costa, Tássia R.; Godoy, Harryson; Muller, Vanessa D. M.; Aquino, Victor H.; Albuquerque, Sérgio; Sampaio, Suely V.; Monteiro, Marta C.; Stábeli, Rodrigo G.; Soares, Andreimar M.	Antiviral and antiparasite properties of an L-amino acid oxidase from the snake Bothrops jararaca: cloning and identification of a complete cDNA sequence	Biochemical Pharmacology	1873-2968	10.1016/j.bcp.2008.05.003	L-Amino acid oxidases (LAAOs, EC 1.4.3.2) are flavoenzymes that catalyze the stereospecific oxidative deamination of an L-amino acid substrate to the corresponding alpha-ketoacid with hydrogen peroxide and ammonia production. The present work describes the first report on the antiviral (Dengue virus) and antiprotozoal (trypanocidal and leishmanicide) activities of a Bothrops jararaca L-amino acid…	2008-07-15	279-288	2	76	Biochem. Pharmacol.	Antiviral and antiparasite properties of an L-amino acid oxidase from the snake Bothrops jararaca	PubMed	PMID: 18555977	http://www.ncbi.nlm.nih.gov/pubmed/18555977	Aedes; Amino Acid Sequence; animals; Antiprotozoal Agents; Antiviral Agents; Bothrops; Cell Line; Cell Survival; Cloning, Molecular; Crotalid Venoms; Dengue Virus; DNA, Complementary; L-Amino Acid Oxidase; Leishmania; Molecular Sequence Data; Trypanosoma cruzi
2013	Braz, Anderson Martins de Souza; Fernandes, Antonio Rodrigues; Ferreira, José Roberto; Alleoni, Luís Reynaldo Ferracciú	Prediction of the distribution coefficients of metals in Amazonian soils	Ecotoxicology and Environmental Safety	1090-2414	10.1016/j.ecoenv.2013.05.007	Soil pollution with metals alters ecosystem structure and function, as well as poses risks to human health. In this study the distribution coefficients (Kd) were determined for Cd, Co, Cr, Cu, Hg, Ni, Pb, and Zn in 21 soils from eastern Amazonian via Freundlich adsorption isotherm. The stepwise multiple regression models were used to estimate the Kd values through the combined effect of soil attr…	2013-09	212-220		95	Ecotoxicol. Environ. Saf.		PubMed	PMID: 23769125	http://www.ncbi.nlm.nih.gov/pubmed/23769125	Adsorption; brazil; Linear Models; Metals, Heavy; PCA; pH; Principal Component Analysis; Regression model; soil; Soil Pollutants; Soil pollution
2015	Moreno, Jorge E.; Rubio-Palis, Yasmin; Sanchez, Victor; Martinez, Angela	Characterization of anophelines larval habitats in the municipality of Sifontes, Bolivar State, Venezuela	Boletin De Malariologia Y Salud Ambiental	1690-4648		The Municipality of Sifontes, located in the northeast of Bolivar State, is the main malaria foci in Venezuela. A considerable increase in malaria morbidity was recorded in the Municipality during the decade 2010-2014, with a record figure of 51.603 cases for 2014, 58% of the malaria for the country. In order to study the spatial distribution of anopheline inmature stages in the larval habitats a…	2015-12	117-131	2	55	Bol. Malar. Salud. Ambient.		Web of Science	WOS:000376458000001		amazon; Anopheles albitarsis s.l.; Anopheles braziliensis; Anopheles darlingi; Anopheles nuneztovari s.l.; Anopheles oswaldoi s.l.; Anopheles triannulatus s.l.; canoco; caura-river; central-america; darlingi root; diptera-culicidae; gold-mining areas; malaria vectors; nyssorhynchus; oswaldoi; southern venezuela
2016	Guimaraes, Andreia S.; Mantovani, Saulo A. S.; Oliart-Guzman, Humberto; Martins, Antonio C.; Filgueira-Junior, Jose Alcantara; Santos, Ana Paula; Brana, Athos Muniz; Cunha Castelo Branco, Fernando Luis; Pereira, Thasciany Moraes; Delfino, Breno Matos; Ramalho, Alanderson A.; Oliveira, Cristieli S. M.; Araujo, Thiago S.; Manrique de Lara Estrada, Carlos Hermogenes; Arrospide, Nancy; Muniz, Pascoal…	Prenatal care and childbirth assistance in Amazonian women before and after the Pacific Highway Construction (2003-2011): a cross-sectional study	Bmc Womens Health	1472-6874	10.1186/s12905-016-0316-4	Background: Attention to prenatal care and child delivery is important for the health of women and children, but in the Amazon these indicators tend to be historically unfavorable, in part by geographical and political isolation. In 2003 both Brazilian and Peru governments have finished paving an international road connecting remotes areas in the Brazilian Amazon to the Pacific coast in Peru. Met…	2016-07-13	37		16	BMC Womens Health	Prenatal care and childbirth assistance in Amazonian women before and after the Pacific Highway Construction (2003-2011)	Web of Science	WOS:000379816900002	http://www.ncbi.nlm.nih.gov/pubmed/27412559	amazon; brazil; Childbirth; health literacy; inequalities; Prenatal care
2006	Conn, Jan E.; Vineis, Joseph H.; Bollback, Jonathan P.; Onyabe, David Y.	Population structure of the malaria vector Anopheles darlingi in a malaria-endemic region of eastern Amazonian Brazil	American Journal of Tropical Medicine and Hygiene	0002-9637		Anopheles darlingi is the primary malaria vector in Latin America, and is especially important in Amazonian Brazil. Historically, control efforts have been focused on indoor house spraying using a variety of insecticides, but since the mid-1990s there has been a shift to patient treatment and focal insecticide fogging. Anopheles darlingi was believed to have been significantly reduced in a gold-m…	2006-05	798-806	5	74	Am. J. Trop. Med. Hyg.		Web of Science	WOS:000237441100020	http://www.ncbi.nlm.nih.gov/pubmed/16687683	animals; Anopheles; brazil; dirus mosquitos; DNA; Endemic Diseases; f-statistics; gambiae; genetic differentiation; Genetic Drift; Genetic Variation; Genotype; humans; Insect Vectors; malaria; microsatellite loci; Microsatellite Repeats; mitochondrial-dna; Mosquito Control; plasmodium-falciparum; Polymerase Chain Reaction; Population Density; sao-tome; south-america; west-africa
2012	Fabré, Nidia Noemi; da Silva Batista, Vandick; de Albuquerque Ribeiro, Maria Olívia; Ladle, Richard J.	A new framework for natural resource management in Amazonia	Ambio	0044-7447	10.1007/s13280-011-0176-y		2012-05	302-308	3	41	Ambio		PubMed	PMID: 22535429 PMCID: PMC3357845	http://www.ncbi.nlm.nih.gov/pubmed/22535429	brazil; Conservation of Natural Resources; Consumer Participation; ecosystem; Human activities; Industry; Models, Theoretical; Politics
2015	Tshala-Katumbay, Desire; Mwanza, Jean-Claude; Rohlman, Diane S.; Maestre, Gladys; Oriá, Reinaldo B.	A global perspective on the influence of environmental exposures on the nervous system	Nature	1476-4687	10.1038/nature16034	Economic transitions in the era of globalization warrant a fresh look at the neurological risks associated with environmental change. These are driven by industrial expansion, transfer and mobility of goods, climate change and population growth. In these contexts, risk of infectious and non-infectious diseases are shared across geographical boundaries. In low- and middle-income countries, the ris…	2015-11-19	S187-192	7578	527	Nature		PubMed	PMID: 26580326 PMCID: PMC4772865	http://www.ncbi.nlm.nih.gov/pubmed/26580326	Biomedical Research; Developing countries; Environmental Exposure; humans; Industrial Development; Internationality; Nervous System Diseases; Neurocognitive Disorders
2009	Salgado, Jocelem Mastrodi; Mansi, Débora Niero; Gagliardi, Antonio	Cissus sicyoides: analysis of glycemic control in diabetic rats through biomarkers	Journal of Medicinal Food	1557-7600	10.1089/jmf.2008.0157	Diabetes is a chronic degenerative disease with no cure, is found in millions of people worldwide, and can cause life-threatening complications at any age. The plant Cissus sicyoides L. is a runner plant found abundantly in Brazil, especially in the Amazon. Its therapeutic properties are widely used in popular medicine as a diuretic, anti-influenza, anti-inflammatory, anticonvulsion, and hypoglyc…	2009-08	722-727	4	12	J Med Food	Cissus sicyoides	PubMed	PMID: 19735170	http://www.ncbi.nlm.nih.gov/pubmed/19735170	animals; biomarkers; Blood Glucose; brazil; Cissus; c-reactive protein; Diabetes Mellitus, Experimental; Fructosamine; Glycogen; Hypoglycemic Agents; Male; Phytotherapy; Plant Extracts; Plant Leaves; Plant Stems; Rats; Rats, Wistar
2014	Radocy, Thomas A.; Chaboo, Caroline S.	Mosquitoes (Diptera: Culicidae) of the Los Amigos Biological Station, Madre de Dios, Peru	Journal of the Kansas Entomological Society	0022-8567			2014-01	92-95	1	87	J. Kans. Entomol. Soc.	Mosquitoes (Diptera	Web of Science	WOS:000336561200009		amazon; deforestation; iquitos; malaria; vector
2010	Abad-Franch, Fernando; Ferraz, Gonçalo; Campos, Ciro; Palomeque, Francisco S.; Grijalva, Mario J.; Aguilar, H. Marcelo; Miles, Michael A.	Modeling disease vector occurrence when detection is imperfect: infestation of Amazonian palm trees by triatomine bugs at three spatial scales	PLoS neglected tropical diseases	1935-2735	10.1371/journal.pntd.0000620	BACKGROUND: Failure to detect a disease agent or vector where it actually occurs constitutes a serious drawback in epidemiology. In the pervasive situation where no sampling technique is perfect, the explicit analytical treatment of detection failure becomes a key step in the estimation of epidemiological parameters. We illustrate this approach with a study of Attalea palm tree infestation by Rho…	2010	e620	3	4	PLoS Negl Trop Dis	Modeling disease vector occurrence when detection is imperfect	PubMed	PMID: 20209149 PMCID: PMC2830460	http://www.ncbi.nlm.nih.gov/pubmed/20209149	animals; Arecaceae; disease vectors; Ectoparasitic Infestations; humans; Models, Statistical; Plant Diseases; Rhodnius; South America
2013	Mueller, Maria Isabel; Adriano, Edson Aparecido; Ceccarelli, Paulo Sergio; Monteiro da Silva, Marcia Ramos; Mendes Maia, Antonio Augusto; Ueta, Marlene Tiduko	Prevalence, intensity, and phylogenetic analysis of Henneguya piaractus and Myxobolus cf. colossomatis from farmed Piaractus mesopotamicus in Brazil	Diseases of Aquatic Organisms	0177-5103	10.3354/dao02668	Henneguya piaractus and Myxobolus colossomatis (Myxosporea: Myxobolidae) are commonly found in the characid Piaractus mesopotamicus, an important fish farm species in Brazil. This paper describes the prevalence, mean intensity, molecular phylogeny, ultrastructure, and histology of H. piaractus and M. cf. colossomatis found infecting specimens of P. mesopotamicus collected from fish farms in the s…	2013-12-12	129-139	2	107	Dis. Aquat. Org.		Web of Science	WOS:000328695000005		amazonian fish; characidae; Henneguya piaractus; histopathology; life-cycle; Myxobolus cf. colossomatis; n. sp myxosporea; Parasite; Phylogeny; Piaractus mesopotamicus; ribosomal dna-sequences; Sao Paulo; sp myxozoa; spp.; ultrastructural data; Ultrastructure
2009	Gutman, Julie; Green, Michael; Durand, Salomon; Villalva Rojas, Ofelia; Ganguly, Babita; Marquino Quezada, Wilmer; Utz, Gregory C.; Slutsker, Laurence; Ruebush, Trenton K.; Bacon, David J.	Mefloquine pharmacokinetics and mefloquine-artesunate effectiveness in Peruvian patients with uncomplicated Plasmodium falciparum malaria	Malaria Journal	1475-2875	10.1186/1475-2875-8-58	Background: Artemisinin-based combination therapy (ACT) is recommended as a means of prolonging the effectiveness of first-line malaria treatment regimens. Different brands of mefloquine (MQ) have been reported to be non-bioequivalent; this could result in sub-therapeutic levels of mefloquine with decreased efficacy. In 2002, mefloquine-artesunate (MQ-AS) combination therapy was adopted as the fi…	2009-04-09	58		8	Malar. J.		Web of Science	WOS:000266325800001	http://www.ncbi.nlm.nih.gov/pubmed/19358697	Administration, Oral; Adolescent; Adult; animals; Antimalarials; Artemisinins; bioequivalence; children; Chromatography, High Pressure Liquid; combination; Drug Administration Schedule; efficacy; Female; formulations; gene; humans; Malaria, Falciparum; Male; Mefloquine; Middle Aged; Parasitemia; peru; Plasmodium falciparum; prophylaxis; resistance; tablet; thailand; Time Factors; Treatment Outcom…
2016	Mendes, Edevi Arbonelli; Desoti, Vânia Cristina; Silva, Sueli de Oliveira; Ueda-Nakamura, Tânia; Dias Filho, Benedito Prado; Yamada-Ogatta, Sueli Fumie; Sarragiotto, Maria Helena; Nakamura, Celso Vataru	C5 induces different cell death pathways in promastigotes of Leishmania amazonensis	Chemico-Biological Interactions	1872-7786	10.1016/j.cbi.2016.06.018	Leishmaniasis is a neglected infection that is caused by Leishmania protozoa, affecting millions of people worldwide, mainly in tropical and subtropical regions. This disease has different clinical forms: cutaneous, mucocutaneous, and visceral. The drugs that are currently available for the treatment of this infection have limitations, such as high toxicity, long-term treatment, and leads to drug…	2016-08-25	16-24		256	Chem. Biol. Interact.		PubMed	PMID: 27317947	http://www.ncbi.nlm.nih.gov/pubmed/27317947	Cell death; Leishmania amazonensis; Oxidative damage; β-carboline
2015	Barros, Fábio S. M.; Honório, Nildimar A.	Deforestation and Malaria on the Amazon Frontier: Larval Clustering of Anopheles darlingi (Diptera: Culicidae) Determines Focal Distribution of Malaria	The American Journal of Tropical Medicine and Hygiene	1476-1645	10.4269/ajtmh.15-0042	We performed bimonthly mosquito larval collections during 1 year, in an agricultural settlement in the Brazilian Amazon, as well as an analysis of malaria incidence in neighboring houses. Water collections located at forest fringes were more commonly positive for Anopheles darlingi larvae and Kulldorff spatial analysis pinpointed significant larval clusters at sites directly beneath forest fringe…	2015-11	939-953	5	93	Am. J. Trop. Med. Hyg.	Deforestation and Malaria on the Amazon Frontier	PubMed	PMID: 26416110 PMCID: PMC4703263	http://www.ncbi.nlm.nih.gov/pubmed/26416110	animals; Anopheles; brazil; ecosystem; forests; humans; Insect Vectors; Larva; malaria; Population Dynamics; Seasons
2010	Maheu-Giroux, Mathieu; Casapia, Martin; Soto-Calle, Veronica E.; Ford, Lea Berrang; Buckeridge, David L.; Coomes, Oliver T.; Gyorkos, Theresa W.	Risk of malaria transmission from fish ponds in the Peruvian Amazon	Acta Tropica	0001-706X	10.1016/j.actatropica.2010.02.011	Background: The contribution made by fish ponds (pisciculture) to malaria transmission in the Peruvian Amazon remains to be confirmed. Recent entomological evidence indicates that Anopheles darlingi, the main malaria vector in the region, is frequently found in fish ponds along the Iquitos-Nauta road (Loreto, Peru). The aim of this study was to quantify the effect of fish pond density on malaria …	2010-08	112-118	2017-01-02	115	Acta Trop.		Web of Science	WOS:000278973400015	http://www.ncbi.nlm.nih.gov/pubmed/20188688	Adolescent; Adult; Aged; Aged, 80 and over; animals; Anopheles; anopheles-darlingi; aquaculture; central-america; Child; Child, Preschool; Cohort study; culicidae; deforestation; diptera; falciparum; Female; Geographic information systems; habitats; humans; incidence; Infant; malaria; Male; Middle Aged; peru; Plasmodium falciparum; Plasmodium vivax; plasmodium-vivax-malaria; region; Retrospective…
2015	de Oliveira Miranda, Debora Elienai; da Silva Sales, Kamila Gaudencio; da Gloria Faustino, Maria Aparecida; Alves, Leucio Camara; Brandao-Filho, Sinval Pinto; Dantas-Torres, Filipe; de Carvalho, Gilcia Aparecida	Ecology of sand flies in a low-density residential rural area, with mixed forest/agricultural exploitation, in north-eastern Brazil	Acta Tropica	0001-706X	10.1016/j.actatropica.2015.03.011	Cutaneous leishmaniasis caused by Leishmania braziliensis is endemic in Brazil, where Lutzomyia whitmani is the most important vector involved in the transmission to humans, particularly in the peridomestic environment. Herein, we assessed the ecology of sand flies, including Lu. whitmani, in a low-density residential rural area with mixed forest/agricultural exploitation in north-eastern Brazil,…	2015-06	89-94		146	Acta Trop.		Web of Science	WOS:000354662100015	http://www.ncbi.nlm.nih.gov/pubmed/25792416	abundance; animals; brazil; Cutaneous leishmaniasis; domesticity; ecology; Epidemiology; Female; forest; forests; humans; Insect Vectors; Leishmania braziliensis; leishmaniasis; Leishmaniasis, Cutaneous; Lutzomyia whitmani; lutzomyia-whitmani diptera; natural infection; pernambuco state; phlebotomine sandflies; populations; psychodidae; temperature
2011	Thomas, Evert; Semo, Lucio; Morales, Melchor; Noza, Zacaria; Nuñez, Humberto; Cayuba, Aurelio; Noza, Margarita; Humaday, Nieve; Vaya, Juana; Van Damme, Patrick	Ethnomedicinal practices and medicinal plant knowledge of the Yuracarés and Trinitarios from Indigenous Territory and National Park Isiboro-Sécure, Bolivian Amazon	Journal of Ethnopharmacology	1872-7573	10.1016/j.jep.2010.09.017	AIM OF THE STUDY: We investigated the ethnomedical practices and knowledge of medicinal plant and fungus species of contemporary Yuracaré and Trinitario ethnic groups from Indigenous Territory and National Park Isiboro-Sécure (TIPNIS), located in the Bolivian Amazon region. Our aim was to identify the culturally most significant medicinal plant families, growth forms and species, as well as to as…	2011-01-07	153-163	1	133	J Ethnopharmacol		PubMed	PMID: 20888406	http://www.ncbi.nlm.nih.gov/pubmed/20888406	bolivia; Data Collection; Ethnic Groups; Ethnobotany; Female; Fungi; Health Knowledge, Attitudes, Practice; humans; Male; Medicine, Traditional; Phytotherapy; Plants, Medicinal; Shamanism
2014	Walker, Robert S.; Hamilton, Marcus J.; Groth, Aaron A.	Remote sensing and conservation of isolated indigenous villages in Amazonia	Royal Society Open Science	2054-5703	10.1098/rsos.140246	The vast forests on the border between Brazil and Peru harbour a number of indigenous groups that have limited contact with the outside world. Accurate estimates of population sizes and village areas are essential to begin assessing the immediate conservation needs of such isolated groups. In contrast to overflights and encounters on the ground, remote sensing with satellite imagery offers a safe…	2014-11	140246	3	1	R. Soc. Open Sci.		Web of Science	WOS:000209732000011	http://www.ncbi.nlm.nih.gov/pubmed/26064561	Amazonia; land use; satellite imagery; uncontacted indigenous societies
2011	Lopes, Marcela S.; de Souza Pietra, Renata C. C.; Borgati, Tatiane F.; Romeiro, Carla F. D.; Júnior, Policarpo A. S.; Romanha, Alvaro J.; Alves, Ricardo J.; Souza-Fagundes, Elaine M.; Fernandes, Ana Paula S. M.; de Oliveira, Renata B.	Synthesis and evaluation of the anti parasitic activity of aromatic nitro compounds	European Journal of Medicinal Chemistry	1768-3254	10.1016/j.ejmech.2011.09.002	A series of nitroaromatic compounds was synthesized and evaluated as potential antileishmanial and trypanocidal agents. Five compounds exerted significant anti-leishmanial activity in vitro against promastigotes forms of Leishmania (L.) amazonensis, with IC(50) in the range of 23-59 μmol L(-1), but none were active against amastigotes intracellular forms of Trypanosoma cruzi. In vitro cytotoxicit…	2011-11	5443-5447	11	46	Eur J Med Chem		PubMed	PMID: 21940071	http://www.ncbi.nlm.nih.gov/pubmed/21940071	Antiparasitic Agents; Cell Survival; Chemistry Techniques, Synthetic; humans; Inhibitory Concentration 50; Leishmania; Lymphocytes; Nitro Compounds; Trypanosoma cruzi
2010	Reyes-Garcia, Victoria; Gravlee, Clarence C.; McDade, Thomas W.; Huanca, Tomas; Leonard, William R.; Tanner, Susan	Cultural Consonance and Psychological Well-Being. Estimates Using Longitudinal Data from an Amazonian Society	Culture Medicine and Psychiatry	0165-005X	10.1007/s11013-009-9165-z	Researchers have hypothesized that the degree to which an individual's actual behavior approximates the culturally valued lifestyle encoded in the dominant cultural model has consequences for physical and mental health. We contribute to this line of research by analyzing data from a longitudinal study composed of five annual surveys (2002-2006 inclusive) of 791 adults in one society of foragers-f…	2010-03	186-203	1	34	Cult. Med. Psychiatr.		Web of Science	WOS:000274087500010		blood-pressure; bolivia; bolivian amazon; brazil; Cultural consonance; Emotions; health; immune function; indigenous peoples; life-style incongruity; Lifestyle incongruity; social support; socioeconomic-status; stress; tsimane amerindians
2010	Orta-Martinez, Marti; Finer, Matt	Oil frontiers and indigenous resistance in the Peruvian Amazon	Ecological Economics	0921-8009	10.1016/j.ecolecon.2010.04.022	The Peruvian Amazon is culturally and biologically one of the most diverse regions on Earth Since the 1920s oil exploration and extraction in the region have threatened both biodiversity and indigenous peoples particularly those living in voluntary isolation We argue that the phenomenon of peak oil combined with rising demand and consumption is now pushing oil extraction into the most remote corn…	2010-12-15	207-218	2	70	Ecol. Econ.		Web of Science	WOS:000285128300010		Achuar; basin; cancer incidence; Commodity frontiers; commons; ecuador; energy; Environmental liabilities; extraction; fields; health; Identity politics; Land titling; Oil extraction; Participatory monitoring; Peak oil; Political ecology; Road blocks; united-states; Voluntary isolation
2010	Grietens, Koen Peeters; Soto, Veronica; Erhart, Annette; Ribera, Joan Muela; Toomer, Elizabeth; Tenorio, Alex; Montalvo, Tanilu Grande; Rodriguez, Hugo; Cuentas, Alejandro Llanos; D'Alessandro, Umberto; Gamboa, Dionicia	Adherence to 7-day primaquine treatment for the radical cure of P. vivax in the Peruvian Amazon	The American Journal of Tropical Medicine and Hygiene	1476-1645	10.4269/ajtmh.2010.09-0521	Despite being free of charge, treatment adherence to 7-day primaquine for the radical cure of Plasmodium vivax was estimated at 62.2% among patients along the Iquitos-Nauta road in the Peruvian Amazon. The principal reason for non-adherence was the perceived adverse effects related to local humoral illness conceptions that hold that malaria produces a hot state of body, which is further aggravate…	2010-06	1017-1023	6	82	Am. J. Trop. Med. Hyg.		PubMed	PMID: 20519594 PMCID: PMC2877405	http://www.ncbi.nlm.nih.gov/pubmed/20519594	Adolescent; Adult; Aged; Aged, 80 and over; animals; Antimalarials; Child; Child, Preschool; Cultural Characteristics; Directly Observed Therapy; humans; Infant; Malaria, Vivax; Middle Aged; Patient Compliance; peru; Plasmodium vivax; Primaquine; Young Adult
2013	Lechopier, Nicolas	Conceptual models in environmental health and ethics for informing subjects about test results: A case study	Environnement Risques & Sante	1635-0421	10.1684/ers.2013.0618	Different approaches to environmental-health research can use a variety of conceptual models. This paper presents, refines and illustrates the hypothesis that different conceptual models are linked to a range of contrasted ethical postures. Qualitative observation of an international and interdisciplinary research project about the interactions between mercury contamination in rivers, Chagas dise…	2013-06	250-257	3	12	Environ. Risque Sante	Conceptual models in environmental health and ethics for informing subjects about test results	Web of Science	WOS:000323700600018		america; brazil; Chagas disease; chagas-disease; diagnosis; ecohealth; ecological and environmental concepts; ecosystem; ecotoxicology; environmental medicine; health communication; incidental findings; Mercury; public-health; research ethics; vectors
2010	Gaia, Jose Maria D.; Mota, Milton Guilherme da C.; da Conceicao, Carmen Celia C.; Maia, Jose Guilherme S.	Collecting and evaluation of germplasm of spiked pepper from Brazilian Amazon	Horticultura Brasileira	0102-0536	10.1590/S0102-05362010000200004	Spiked pepper (Piper aduncum L.) is an aromatic plant species with high essential oil production. It is a species that occurs abundantly in the Brazilian Amazon. Its essential oil has exploitable biological properties in the human health and agriculture. Aiming to study its germplasm toward future use in genetic breeding programs, collecting was carried out (inflorescences, cuttings, leaves and t…	2010-06	162-167	2	28	Hortic. Bras.		Web of Science	WOS:000280706700004		conservation of germplasm; essential oils; genetic breeding; genetic resources; hispidinervum; morphoagronomic traits; piper-aduncum; Piper aduncum L.; toxicity
2006	Moran, Emilio F.; Adams, Ryan; Bakoyema, Bryn; T, Stefano Fiorini; Boucek, Bruce	Human strategies for coping with El Nino related drought in Amazonia	Climatic Change	0165-0009	10.1007/s10584-005-9035-9	This article reports on findings of a research project examining farmers' coping strategies in the Brazilian Amazon in response to El Nino related weather events. We examine the extent of vulnerability of small and large farmers to these events in a tropical rainforest environment. Little attention has been given to the impact of ENSO events in Amazonia, despite evidence for devastating fires dur…	2006-08	343-361	2017-03-04	77	Clim. Change		Web of Science	WOS:000240307600011		fire; rain-forest
2014	Ramos, Walkyria Rodrigues; Medeiros, Jansen Fernandes; Juliao, Genimar Reboucas; Rios-Velasquez, Claudia Maria; Marialva, Eric Fabricio; Desmouliere, Sylvain J. M.; Bessa Luz, Sergio Luiz; Costa Pessoa, Felipe Arley	Anthropic effects on sand fly (Diptera: Psychodidae) abundance and diversity in an Amazonian rural settlement, Brazil	Acta Tropica	0001-706X	10.1016/j.actatropica.2014.06.017	Sand flies (Diptera: Psychodidae) are responsible for the transmission of protozoan parasites that cause leishmaniases. They are found predominantly in forests, but some species exploit environments that have been subject to deforestation and subsequent human colonization. Studies conducted in Brazil over the past 30 years show that some species are adapting to pen-urban and urban settings. We ev…	2014-11	44-52		139	Acta Trop.	Anthropic effects on sand fly (Diptera	Web of Science	WOS:000343352300007	http://www.ncbi.nlm.nih.gov/pubmed/25009952	agriculture; american cutaneous leishmaniasis; animals; brazil; deforestation; dermal leishmaniasis; endemic area; environment; fauna diptera; Female; flies diptera; forests; Human occupancy; Human occupancy; humans; leishmaniasis; Male; minas-gerais; panamanian phlebotomine sandflies; Peridomicile; Phlebotominae; Population Density; Population Dynamics; psychodidae; rio-de-janeiro; Rural Populat…
2013	Marinho, R. G. B.; Tavares-Dias, M.; Dias-Grigorio, M. K. R.; Neves, L. R.; Yoshioka, E. T. O.; Boijink, C. L.; Takemoto, R. M.	Helminthes and protozoan of farmed pirarucu (Arapaima gigas) in eastern Amazon and host-parasite relationship	Arquivo Brasileiro De Medicina Veterinaria E Zootecnia	0102-0935		The parasitofauna in the giant Amazon basin, pirarucu (Arapaima gigas Schinz, 1822) cultured in fish farms from the state of Amapa, in eastern Amazonia (Brazil) was investigated. Of the 100 examined fish, 90.0% were parasitized by Ichthyophthirius multifiliis (Ciliophora), Dawestrema cycloancistrium, Dawestrema cycloancistrioides (Monogenoidea) and Polyacanthorhynchus macrorhynchus (Acanthocephal…	2013-08	1192-1202	4	65	Arq. Bras. Med. Vet. Zootec.		Web of Science	WOS:000324292900035		acanthocephala; Amazonia; ancyrocephalinae; assis region; brazil; dactylogyridae; diversity; Fish farm; freshwater fish; kenya; lake-naivasha; parasites; paulo state; sanity
2016	Salmon-Mulanovich, Gabriela; Powell, Amy R.; Hartinger-Pena, Stella M.; Schwarz, Lara; Bausch, Daniel G.; Paz-Soldan, Valerie A.	Community perceptions of health and rodent-borne diseases along the Inter-Oceanic Highway in Madre de Dios, Peru	Bmc Public Health	1471-2458	10.1186/s12889-016-3420-3	Background: Madre de Dios is located in the southeastern Amazonian region of Peru. Rodents have been estimated to be the reservoirs for up to 50 % of emerging zoonotic pathogens, including a host of viruses, bacteria, and parasites. As part of a larger study involving both human and animal research, this study serves to obtain a broader understanding of the key challenges and concerns related to …	2016-08-09	755		16	BMC Public Health		Web of Science	WOS:000381007300006	http://www.ncbi.nlm.nih.gov/pubmed/27506539	amazon; areas; hantavirus infection; Land use change; Longitudinal study; mammals; Qualitative methods; risk; roads; Rodent borne diseases; Rodent-borne diseases
2016	de Souza-Cruz, Soriane; Victória, Marilú Barbieri; Tarragô, Andréa Monteiro; da Costa, Allyson Guimarães; Pimentel, João Paulo Diniz; Pires, Ericka Florêncio; Araújo, Lorene de Paula; Coelho-dos-Reis, Jordana Grazziela; Gomes, Matheus de Souza; Amaral, Laurence Rodrigues; Teixeira-Carvalho, Andréa; Martins-Filho, Olindo Assis; Victória, Flamir da Silva; Malheiro, Adriana	Liver and blood cytokine microenvironment in HCV patients is associated to liver fibrosis score: a proinflammatory cytokine ensemble orchestrated by TNF and tuned by IL-10	BMC microbiology	1471-2180	10.1186/s12866-015-0610-6	BACKGROUND: In this study, we have evaluated the immunological status of hepatitis C virus (HCV)-infected patients aiming at identifying putative biomarkers associated with distinct degrees of liver fibrosis. Peripheral blood and tissue T-cells as well as cytokine levels were quantified by flow cytometry. RESULTS: Data analysis demonstrated higher frequency of circulating CD8(+) T-cells and Tregs…	2016	3		16	BMC Microbiol.	Liver and blood cytokine microenvironment in HCV patients is associated to liver fibrosis score	PubMed	PMID: 26742960 PMCID: PMC4705620	http://www.ncbi.nlm.nih.gov/pubmed/26742960
2006	de Castro, M. C.; Monte-Mor, R. L.; Sawyer, D. O.; Singer, B. H.	Malaria risk on the Amazon frontier	Proceedings of the National Academy of Sciences of the United States of America	0027-8424	10.1073/pnas.0510576103	Frontier malaria is a biological, ecological, and sociodemographic phenomenon operating over time at three spatial scales (micro/ individual, community, and state and national). We explicate these linkages by integrating data from remote sensing surveys, ground-level surveys and ethnographic appraisal, focusing on the Macha-dinho settlement project in Rondonia, Brazil. Spatially explicit analyses…	2006-02-14	2452-2457	7	103	Proc. Natl. Acad. Sci. U. S. A.		Web of Science	WOS:000235411600080	http://www.ncbi.nlm.nih.gov/pubmed/16461902	animals; Anopheles; anopheles-darlingi root; brazil; brazilian amazon; Conservation of Natural Resources; demographic surveillance; emigration and immigration; Environmental Exposure; Environmental Monitoring; Epidemiological Monitoring; frontier malaria; health; humans; malaria; risk; Rural Population; spatial association; statistics
2007	Weir, Enrique H. L.; Contreras, Williams; de Weir, Karine Gil	Biological control of Diatraea spp. (Lepidoptera: Pyralidae) in sugarcane crops in Central Venezuela	Revista De Biología Tropical	0034-7744		In 1990-1996, we evaluated the relative importance of the Amazonian fly (Metagonystilum minense) and the wasp (Cotesiaflavipes), in sugarcane crops, in Central Venezuela. We observed a significant decrease in relative abundance of Diatraea spp. when the Amazon fly abundance increased but not with the wasp abundance. Diatraea spp. abundance in presence of both parasitoids was similar to its abunda…	2007-06	655-658	2	55	Rev. Biol. Trop.	Biological control of Diatraea spp. (Lepidoptera	PubMed	PMID: 19069775	http://www.ncbi.nlm.nih.gov/pubmed/19069775	animals; Crops, Agricultural; diptera; Lepidoptera; Pest Control, Biological; Saccharum; venezuela; Wasps
2016	Carneiro, Paula F.; Pinto, Maria C. R. F.; Marra, Roberta K. F.; da Silva, Fernando de C.; Resende, Jackson A. L. C.; Rocha E Silva, Luiz F.; Alves, Hilkem G.; Barbosa, Gleyce S.; de Vasconcellos, Marne C.; Lima, Emerson S.; Pohlit, Adrian M.; Ferreira, Vitor F.	Synthesis and antimalarial activity of quinones and structurally-related oxirane derivatives	European Journal of Medicinal Chemistry	1768-3254	10.1016/j.ejmech.2015.11.020	A series of eighteen quinones and structurally-related oxiranes were synthesized and evaluated for in vitro inhibitory activity against the chloroquine-sensitive 3D7 clone of the human malaria parasite Plasmodium falciparum. 2-amino and 2-allyloxynaphthoquinones exhibited important antiplasmodial activity (median inhibitory concentrations (IC50) < 10 μM). Oxiranes 6 and 25, prepared respectively …	2016-01-27	134-140		108	Eur J Med Chem		PubMed	PMID: 26638044	http://www.ncbi.nlm.nih.gov/pubmed/26638044	Epoxides; Infectious disease; Lapachone; malaria; Naphthoquinones
2011	Tomioka Nilsson, Maurice Seiji; Fearnside, Philip Martin	Yanomami Mobility and Its Effects on the Forest Landscape	Human Ecology	0300-7839	10.1007/s10745-011-9400-4	The Yanomami are a hunter-gatherer and gardener people with high mobility, which influences the regeneration of forest in agricultural clearings. Increasing contact with the wider Brazilian and Venezuelan societies may lead to sedentarization. Population groups and clearings were mapped in the Yanomami Land in Brazil using four mosaics of Landsat images from within a two-year period. The mosaics …	2011-06	235-256	3	39	Hum. Ecol.		Web of Science	WOS:000291358700001		Amazon rainforest; brazil; brazilian amazonia; capture; Forest regeneration; Human ecology; Hunting; indigenous peoples; landscape; migration; population; secondary forests; Shifting cultivation; Swidden; Tropical forest; warfare; Yanomami
2009	Reyes-Garcia, Victoria; Luis Molina, Jose; McDade, Thomas W.; Tanner, Susan N.; Huanca, Tomas; Leonard, William R.	Inequality in social rank and adult nutritional status: Evidence from a small-scale society in the Bolivian Amazon	Social Science & Medicine	0277-9536	10.1016/j.socscimed.2009.05.039	Research on the social determinants of health has highlighted (a) the adverse effects of social inequality on individual health and (b) the association between individual social rank and health. In this paper. we contribute to the growing literature on the health consequences of social inequalities by assessing the association between village level inequality in social rank, a form of non-materia…	2009-08	571-578	4	69	Soc. Sci. Med.	Inequality in social rank and adult nutritional status	Web of Science	WOS:000269416900014		bolivia; community-driven development; cultural transmission; elite capture; evolution; foragers; health; health inequalities; income inequality; indigenous peoples; Nutritional status; population; preindustrial society; prestige; Social rank
2013	Ribeiro Galardo, Allan Kardec; Zimmerman, Robert; Galardo, Clicia Denis	Larval control of Anopheles (Nyssorhinchus) darlingi using granular formulation of Bacillus sphaericus in abandoned gold-miners excavation pools in the Brazilian Amazon Rainforest	Revista Da Sociedade Brasileira De Medicina Tropical	0037-8682	10.1590/0037-8682-1649-2013	Introduction: Use of a Bacillus sphaericus based mosquito larvicide was evaluated as an intervention for malaria vector control at a mining site in Amapa, Brazil. Impacts on larval and adult densities of the primary vector Anopheles darlingi were measured over the course of a 52 week study period. Methods: In Calcoene, State of Amapa, gold mining activity occurs in 19 mining sites in gold-miners …	2013-04	172-177	2	46	Rev. Soc. Bras. Med. Trop.		Web of Science	WOS:000319625400010	http://www.ncbi.nlm.nih.gov/pubmed/23740074	animals; Anopheles; Anopheles darlingi; Bacillus; Bacillus sphaericus; brazil; Gold-miners; Insect Vectors; Larva; malaria; malaria vectors; microbial larvicides; mining; mosquitos; Pest Control, Biological; Population Dynamics; rain; Seasons; trees; western kenya
2012	Tedesqui, Vladimir Luna; Chuquimia Calleja, Guido Noel; Parra, Rolando; Pabon, Javier Palacios; Boia, Marcio Neves; Carvalho-Costa, Filipe Anibal	Active surveillance of American tegumentary leishmaniasis in endemic areas in rural Bolivia	Revista Da Sociedade Brasileira De Medicina Tropical	0037-8682		Introduction: American tegumentary leishmaniasis (ATL), including mucocutaneous leishmaniasis (MCL) and localized cutaneous leishmaniasis (LCL), is endemic in Bolivia. We describe the results of active surveillance of ATL from 2001 to 2006 and assess demographic data related to ATL epidemiology in the Yungas valleys. Methods: Community-based active ATL surveillance was performed by the institutio…	2012-02	30-34	1	45	Rev. Soc. Bras. Med. Trop.		Web of Science	WOS:000300829000007		amazonensis; american tegumentary leishmaniasis; bolivia; braziliensis; Cutaneous leishmaniasis; diagnosis; Epidemiology; mucocutaneous leishmaniasis; sub andean region; Surveillance; transmission; treatment; vector; viannia lainsoni; yungas
2013	Rodrigues, M. M.; Uchoa, M. A.; Ide, S.	Dung beetles (Coleoptera: Scarabaeoidea) in three landscapes in Mato Grosso do Sul, Brazil	Brazilian Journal of Biology	1519-6984		Dung beetles (Coleoptera: Scarabaeoidea) in three landscapes in Mato Grosso do Sul, Brazil. Dung Beetles are important for biological control of intestinal worms and dipterans of economic importance to cattle, because they feed and breed in dung, killing parasites inside it. They are also very useful as bioindicators of species diversity in agricultural or natural environments. The aims of this p…	2013-02	211-220	1	73	Braz. J. Biol.	Dung beetles (Coleoptera	Web of Science	WOS:000319986800022		Amazonia; anthropized landscape; araucaria; biodiversity; Coleoptera; communities; diversity; forest; fragmentation; Hybosoridae; insecta; population ecology; Scarabaeidae
2016	Ceccatto, Ana P. S.; Testoni, Magalei C.; Ignacio, Aurea R. A.; Santos-Filho, Manoel; Malm, Olaf; Diez, Sergi	Mercury distribution in organs of fish species and the associated risk in traditional subsistence villagers of the Pantanal wetland	Environmental Geochemistry and Health	0269-4042	10.1007/s10653-015-9754-4	This study evaluated the risk to human health from mercury (Hg) exposure through fish consumption in the Pantanal, Brazil. In order to address these risks, Hg concentrations and accumulation patterns were determined in target organs of predatory fish (Crenicichla lepidota and Pygocentrus nattereri). Levels of Hg were analysed during the two phases of the flood pulse (flood and drought) in fish fr…	2016-06	713-722	3	38	Environ. Geochem. Health		Web of Science	WOS:000376304800005		bioaccumulation; brazilian amazon; contamination; Crenicichla lepidota; exposure; floodplain; lake; Mercury; methylation; methylmercury; Pantanal; pollution; Pygocentrus nattereri; Risk assessment; Riverine communities; sediments
2015	Lainhart, William; Bickersmith, Sara A.; Nadler, Kyle J.; Moreno, Marta; Saavedra, Marlon P.; Chu, Virginia M.; Ribolla, Paulo E.; Vinetz, Joseph M.; Conn, Jan E.	Evidence for temporal population replacement and the signature of ecological adaptation in a major Neotropical malaria vector in Amazonian Peru	Malaria Journal	1475-2875	10.1186/s12936-015-0863-4	Background: The major Neotropical malaria vector, Anopheles darlingi, was reintroduced into the Iquitos, Loreto, Peru area during the early 1990s, where it displaced other anophelines and caused a major malaria epidemic. Since then, case numbers in Loreto have fluctuated, but annual increases have been reported since 2012. Methods: The population genetic structure of An. darlingi sampled before a…	2015-09-29	375		14	Malar. J.		Web of Science	WOS:000361940500001	http://www.ncbi.nlm.nih.gov/pubmed/26415942	amplified polymorphic dna; animals; Anopheles; Anopheles darlingi; anopheles-darlingi root; brazilian amazon; diptera-culicidae; DNA, Protozoan; Ecological adaptation; Female; Genetics, Population; Human biting rate; humans; Insect Bites and Stings; Insect Vectors; land-use; malaria; Microsatellite Repeats; Microsatellites; multilocus genotype data; peru; polymerase-chain-reaction; Population rep…
2016	Cardoso, Bruna Muller; De Mello, Tatiane Franca Perles; Lera, Daniele Stefani Lopes; Brenzan, Mislaine Adriana; Cortez, Diógenes Aparecido Garcia; Donatti, Lucélia; Silveira, Thais Gomes Verzignassi; Lonardoni, Maria Valdrinez Campana	Antileishmanial Activity of a Calophyllum brasiliense Leaf Extract	Planta Medica	1439-0221	10.1055/s-0042-107673	Calophyllum brasiliense (Clusiaceae) is a tree that grows mainly in the Atlantic Forest in Brazil. Its leaves possess antibacterial activity, cytotoxic activity against certain tumor cell lines, and antimicrobial activity in BALB/c mice infected with Leishmania (Leishmania) amazonensis.Aiming to identify ultrastructural changes and DNA fragmentation in Leishmania (Viannia) braziliensis, promastig…	2016-05-25				Planta Med.		PubMed	PMID: 27224267	http://www.ncbi.nlm.nih.gov/pubmed/27224267
2016	de Andrade, Fernanda A. G.; Gomes, Murilo N.; Uieda, Wilson; Begot, Alberto L.; Ramos, Ofir de S.; Fernandes, Marcus E. B.	Geographical Analysis for Detecting High-Risk Areas for Bovine/Human Rabies Transmitted by the Common Hematophagous Bat in the Amazon Region, Brazil	Plos One	1932-6203	10.1371/journal.pone.0157332	Background The common hematophagous bat, Desmodus rotundus, is one of the main wild reservoirs of rabies virus in several regions in Latin America. New production practices and changed land use have provided environmental features that have been very favorable for D. rotundus bat populations, making this species the main transmitter of rabies in the cycle that involves humans and herbivores. In t…	2016-07-07	e0157332	7	11	PLoS One		Web of Science	WOS:000379811500004	http://www.ncbi.nlm.nih.gov/pubmed/27388498	desmodus-rotundus; dynamics; minas-gerais; patterns; raccoon rabies; sao-paulo; time distribution; united-states; vampire bats; virus
2015	da Silva, Edson R.; Boechat, Nubia; Pinheiro, Luiz C. S.; Bastos, Monica M.; Costa, Carolina C. P.; Bartholomeu, Juliana C.; da Costa, Talita H.	Novel selective inhibitor of Leishmania (Leishmania) amazonensis arginase	Chemical Biology & Drug Design	1747-0285	10.1111/cbdd.12566	Arginase is a glycosomal enzyme in Leishmania that is involved in polyamine and trypanothione biosynthesis. The central role of arginase in Leishmania (Leishmania) amazonensis was demonstrated by the generation of two mutants: one with an arginase lacking the glycosomal addressing signal and one in which the arginase-coding gene was knocked out. Both of these mutants exhibited decreased infectivi…	2015-11	969-978	5	86	Chem Biol Drug Des		PubMed	PMID: 25845502	http://www.ncbi.nlm.nih.gov/pubmed/25845502	Antiprotozoal Agents; Arginase; Cell Line; Drug Design; Enzyme Inhibitors; humans; Leishmania; leishmaniasis; polyamines; Pyrimidines; Thiourea; triazolopyrimidine; trifluoromethyl; trypanothione
2016	Douine, Maylis; Musset, Lise; Corlin, Florine; Pelleau, Stéphane; Pasquier, Jérémie; Mutricy, Louise; Adenis, Antoine; Djossou, Felix; Brousse, Paul; Perotti, Frédérique; Hiwat, Helene; Vreden, Stephen; Demar, Magalie; Nacher, Mathieu	Prevalence of Plasmodium spp. in illegal gold miners in French Guiana in 2015: a hidden but critical malaria reservoir	Malaria Journal	1475-2875	10.1186/s12936-016-1367-6	BACKGROUND: Malaria is endemic in French Guiana, an overseas territory of France on the Guiana Shield. Since 2005, notified malaria cases are decreasing. However, new data show that malaria affects many Brazilian gold miners working illegally in French Guiana, the majority of whom are not counted in official data. In addition, one major concern is the usual practice of improper self-treatment in …	2016	315		15	Malar. J.	Prevalence of Plasmodium spp. in illegal gold miners in French Guiana in 2015	PubMed	PMID: 27277831 PMCID: PMC4899929	http://www.ncbi.nlm.nih.gov/pubmed/27277831	French Guiana; Guiana Shield; Illegal gold mining; malaria; Malaria reservoir
2014	Valle, Denis; Lima, Joanna M. Tucker	Large-scale drivers of malaria and priority areas for prevention and control in the Brazilian Amazon region using a novel multi-pathogen geospatial model	Malaria Journal	1475-2875	10.1186/1475-2875-13-443	BACKGROUND: Most of the malaria burden in the Americas is concentrated in the Brazilian Amazon but a detailed spatial characterization of malaria risk has yet to be undertaken. METHODS: Utilizing 2004-2008 malaria incidence data collected from six Brazilian Amazon states, large-scale spatial patterns of malaria risk were characterized with a novel Bayesian multi-pathogen geospatial model. Data in…	2014	443		13	Malar. J.		PubMed	PMID: 25412882 PMCID: PMC4247612	http://www.ncbi.nlm.nih.gov/pubmed/25412882	brazil; Communicable Disease Control; Epidemiologic Methods; Geography; humans; Malaria, Falciparum; Malaria, Vivax; Models, Statistical; Risk assessment; Socioeconomic Factors; Spatial analysis
2007	Ferreira, Marcelo U.; da Silva-Nunes, Mônica; Bertolino, Carla N.; Malafronte, Rosely S.; Muniz, Pascoal T.; Cardoso, Marly A.	Anemia and iron deficiency in school children, adolescents, and adults: a community-based study in rural Amazonia	American Journal of Public Health	1541-0048	10.2105/AJPH.2005.078121	We investigated the prevalence and risk factors of anemia and iron deficiency in 389 [corrected] rural Amazonians aged 5-90 years in Acre, Brazil. Anemia and iron deficiency were diagnosed in 16% and 19% of the population, respectively. Anemia was likely to have multiple causes; although nearly half of anemic school children and women had altered iron status indicators, only 19.7% of overall anem…	2007-02	237-239	2	97	Am J Public Health	Anemia and iron deficiency in school children, adolescents, and adults	PubMed	PMID: 17194861 PMCID: PMC1781405	http://www.ncbi.nlm.nih.gov/pubmed/17194861	Adolescent; Adult; Age Distribution; agriculture; anemia; Anemia, Iron-Deficiency; brazil; Child; Cross-Sectional Studies; Female; Health Surveys; humans; Male; Middle Aged; pregnancy; Principal Component Analysis; Residence Characteristics; Risk assessment; risk factors; Rural Health; Sex Distribution
2008	Silva, Jurema R. Q.; Figueira, Antonio; Pereira, Gonçalo A. G.; Albuquerque, Paulo	Development of novel microsatellites from Moniliophthora perniciosa, causal agent of the witches' broom disease of Theobroma cacao	Molecular Ecology Resources	1755-098X	10.1111/j.1755-0998.2007.02063.x	Moniliophthora perniciosa is the causal agent of the witches' broom disease of cacao. Based on available genomic sequences, we identified 30 new microsatellite loci, which were analysed using 50 isolates from four populations sampled over a wide geographical area in Brazil, including three populations from the Amazon, the fungal putative centre of diversity, plus one from Bahia. Nine loci were po…	2008-07	783-785	4	8	Mol Ecol Resour		PubMed	PMID: 21585891	http://www.ncbi.nlm.nih.gov/pubmed/21585891
2007	Aguilar, Hugo Marcelo; Abad-Franch, Fernando; Dias, Joao Carlos Pinto; Junqueira, Angela Cristina Verissimo; Coura, Jose Rodrigues	Chagas disease in the Amazon region	Memorias Do Instituto Oswaldo Cruz	0074-0276	10.1590/S0074-02762007005000098	The risk that Chagas disease becomes established as a major endemic threat in Amazonia (the world's largest tropical biome, today inhabited by over 30 million people) relates to a complex set of interacting biological and social determinants. These include intense immigration from endemic areas (possibly introducing parasites and vectors), extensive landscape transformation with uncontrolled defo…	2007	47-55		102	Mem. Inst. Oswaldo Cruz		Web of Science	WOS:000252087900010	http://www.ncbi.nlm.nih.gov/pubmed/17891274	Amazonia; animals; brazilian amazon; Chagas disease; ecuador; Endemic Diseases; Epidemiology; humans; Insect Vectors; Serology; South America; Surveillance; transmission; trees; Trypanosoma cruzi; trypanosoma-cruzi
2005	Deem, S. L.; Emmons, L. H.	Exposure of free-ranging maned wolves (Chrysocyon brachyurus) to infectious and parasitic disease agents in the Noel Kempff Mercado National Park, Bolivia	Journal of Zoo and Wildlife Medicine	1042-7260	10.1638/04-076.1	Maned wolves (Chrysocyon brachyurus) are neotropic mammals, listed as a CITES Appendix 11 species, with a distribution south of the Amazon forest from Bolivia, through northern Argentina and Paraguay and into eastern Brazil and northern Uruguay. Primary threats to the survival of free-ranging maned wolves include habitat loss, road kills, and shooting by farmers. An additional threat to the conse…	2005-06	192-197	2	36	J. Zoo Wildl. Med.		Web of Science	WOS:000231522600005	http://www.ncbi.nlm.nih.gov/pubmed/17323558	animals; Animals, Wild; Animal Welfare; bolivia; canine-distemper; carnivores; Chrysocyon brachyurus; Communicable Diseases; coronavirus; dogs lycaon-pictus; environment; Female; health; infectious diseases; Male; maned wolf; Parasitic diseases; Parasitic Diseases, Animal; parvovirus infection; Sentinel Surveillance; wildlife; wolf; Wolves
2013	do Carmo, Cleber Nascimento; Hacon, Sandra de Souza	[Time series studies of air pollution by fires and the effects on human health]	Ciência & Saúde Coletiva	1678-4561		Burnoffs (intentional fires for agricultural purposes) and forest fires of large proportions have been observed in various regions of the planet. Exposure to high levels of air pollutants emitted by fires can be responsible for various harmful effects on human health. In this article, the literature on estimating acute effects of air pollution on human health by fires in the regions with the high…	2013-11	3245-3258	11	18	Cien Saude Colet		PubMed	PMID: 24196890	http://www.ncbi.nlm.nih.gov/pubmed/24196890	Air Pollution; asia; australia; brazil; fires; humans; Time Factors; United States
2011	Pereira, Ivan O.; Assis, Diego M.; Juliano, Maria A.; Cunha, Rodrigo L. O. R.; Barbieri, Clara L.; do Sacramento, Luis V. S.; Marques, Marcos J.; dos Santos, Marcelo H.	Natural products from Garcinia brasiliensis as Leishmania protease inhibitors	Journal of Medicinal Food	1557-7600	10.1089/jmf.2010.0018	The infections by protozoans of the genus Leishmania are a major worldwide health problem, with high endemicity in developing countries. The drugs of choice for the treatment of leishmaniasis are the pentavalent antimonials, which cause renal and cardiac toxicity. As part of a search for new drugs against leishmaniasis, we evaluated the in vitro Leishmania protease inhibition activity of extracts…	2011-06	557-562	6	14	J Med Food		PubMed	PMID: 21554130	http://www.ncbi.nlm.nih.gov/pubmed/21554130	animals; Antiprotozoal Agents; brazil; Fruit; Garcinia; humans; Inhibitory Concentration 50; Leishmania; leishmaniasis; Peptide Hydrolases; Plant Extracts; Protease Inhibitors; Protozoan Proteins; Rats
2007		[59th SBPC National Meeting: Amazon - National Challenge in Belém, 2007]	Revista De Saúde Pública	0034-8910			2007-12	1067-1069	6	41	Rev Saude Publica	[59th SBPC National Meeting	PubMed	PMID: 18066476	http://www.ncbi.nlm.nih.gov/pubmed/18066476	animals; brazil; Congresses as Topic; Conservation of Natural Resources; Diffusion of Innovation; environmental health; Federal Government; humans; National Health Programs; Program Development
2015	Morhy Terrazas, Wagner Cosme; Sampaio, Vanderson de Souza; de Castro, Daniel Barros; Pinto, Rosemary Costa; de Albuquerque, Bernardino Claudio; Sadahiro, Megumi; dos Passos, Ricardo Augusto; Braga, Jose Ueleres	Deforestation, drainage network, indigenous status, and geographical differences of malaria in the State of Amazonas	Malaria Journal	1475-2875	10.1186/s12936-015-0859-0	Background: Malaria is a major public health problem worldwide. In Brazil, an average of 420,000 cases of malaria have been reported annually in the last 12 years, of which 99.7 % occurred in the Amazon region. This study aimed to analyse the distribution of malaria in the State of Amazonas and the influence of indigenous malaria in this scenario, to evaluate the correlation between incidence rat…	2015-09-30	379		14	Malar. J.		Web of Science	WOS:000361940100001	http://www.ncbi.nlm.nih.gov/pubmed/26419523	anopheles-darlingi; brazil; brazilian amazon; brazilian amazon; Conservation of Natural Resources; deforestation; disease; Drainage network; forest; frontier; health; humans; incidence; Indigenous status; Linear Models; malaria; movement; population; rivers; Socioeconomic Factors; Spatial analysis; vector; venezuela
2004	Gonçalves, Aguinaldo; Gonçalves, Neusa Nunes da Silva e	[Human exposure to mercury in the Brazilian Amazon: a historical perspective]	Revista Panamericana De Salud Pública = Pan American Journal of Public Health	1020-4989		The objective of the present article was to present the most important data generated by a multicentric study carried out by Brazilian researchers who, with the support of national and international institutions, worked during the 1990s to describe human exposure to mercury in gold mining areas in the Brazilian Amazon. Three sets of procedures were followed with residents of the Tocantins and Xin…	2004-12	415-419	6	16	Rev. Panam. Salud Publica	[Human exposure to mercury in the Brazilian Amazon	PubMed	PMID: 15673484	http://www.ncbi.nlm.nih.gov/pubmed/15673484	brazil; Environmental Pollution; epidemiologic studies; Female; gold; humans; Male; Mercury Poisoning; Methylmercury Compounds; mining; Occupational Diseases; occupational exposure; pregnancy
2000	van Straaten, P.	Human exposure to mercury due to small scale gold mining in northern Tanzania	Science of the Total Environment	0048-9697	10.1016/S0048-9697(00)00548-9	In northern Tanzania large numbers of small scale miners use mercury in the gold extraction process causing contamination of the environment and risks to human health. Human exposure to Hg was assessed in populations in and around small scare gold mining camps by means of human hair and urine surveys. We also determined Hg concentration in fish in aquatic bodies close to these camps. Urinary Hg t…	2000-10-02	45-53	2017-01-03	259	Sci. Total Environ.		Web of Science	WOS:000089586800006		amazon; brazil; fish; gold mining; Hair; Lake Victoria; Mercury; occupational risks; pollution; river basin; tanzania; urine
2015	Rosas-Aguirre, Angel; Speybroeck, Niko; Llanos-Cuentas, Alejandro; Rosanas-Urgell, Anna; Carrasco-Escobar, Gabriel; Rodriguez, Hugo; Gamboa, Dionicia; Contreras-Mancilla, Juan; Alava, Freddy; Soares, Irene S.; Remarque, Edmond; D Alessandro, Umberto; Erhart, Annette	Hotspots of Malaria Transmission in the Peruvian Amazon: Rapid Assessment through a Parasitological and Serological Survey	PloS One	1932-6203	10.1371/journal.pone.0137458	BACKGROUND: With low and markedly seasonal malaria transmission, increasingly sensitive tools for better stratifying the risk of infection and targeting control interventions are needed. A cross-sectional survey to characterize the current malaria transmission patterns, identify hotspots, and detect recent changes using parasitological and serological measures was conducted in three sites of the …	2015	e0137458	9	10	PLoS ONE	Hotspots of Malaria Transmission in the Peruvian Amazon	PubMed	PMID: 26356311 PMCID: PMC4565712	http://www.ncbi.nlm.nih.gov/pubmed/26356311	Adolescent; Adult; Child; Factor Analysis, Statistical; Geography; humans; incidence; Malaria, Falciparum; Malaria, Vivax; multivariate analysis; peru; Plasmodium falciparum; Plasmodium vivax; prevalence; risk factors; Seroepidemiologic Studies; Species Specificity; Young Adult
2011	Belo, Nayara O.; Pinheiro, Renato T.; Reis, Elivania S.; Ricklefs, Robert E.; Braga, Erika M.	Prevalence and Lineage Diversity of Avian Haemosporidians from Three Distinct Cerrado Habitats in Brazil	Plos One	1932-6203	10.1371/journal.pone.0017654	Habitat alteration can disrupt host-parasite interactions and lead to the emergence of new diseases in wild populations. The cerrado habitat of Brazil is being fragmented and degraded rapidly by agriculture and urbanization. We screened 676 wild birds from three habitats (intact cerrado, disturbed cerrado and transition area Amazonian rainforest-cerrado) for the presence of haemosporidian parasit…	2011-03-08	e17654	3	6	PLoS One		Web of Science	WOS:000288170000051	http://www.ncbi.nlm.nih.gov/pubmed/21408114	animals; biodiversity; Bird Diseases; birds; blood parasites; brazil; Cities; ecosystem; forest; Genetic Variation; Geography; Haemosporida; host; Host-Parasite Interactions; lesser antilles; malaria parasites; Microscopy; parasites; Phylogeny; plasmodium; Polymerase Chain Reaction; prevalence; risk; Species Specificity; vector
2014	Khan, Asis; Ajzenberg, Daniel; Mercier, Aurélien; Demar, Magalie; Simon, Stéphane; Dardé, Marie Laure; Wang, Qiuling; Verma, Shiv Kumar; Rosenthal, Benjamin M.; Dubey, Jitender P.; Sibley, L. David	Geographic separation of domestic and wild strains of Toxoplasma gondii in French Guiana correlates with a monomorphic version of chromosome1a	PLoS neglected tropical diseases	1935-2735	10.1371/journal.pntd.0003182	BACKGROUND: Previous studies have stressed the genetic divergence and high pathogenicity of strains of T. gondii from French Guiana. Although strains from coastal, human adapted environments (so called anthropized) resemble those found in other regions of the Caribbean, strains collected from inland jungle environment are genetically quite diverse. To better understand the composition of these di…	2014-09	e3182	9	8	PLoS Negl Trop Dis		PubMed	PMID: 25233228 PMCID: PMC4169257	http://www.ncbi.nlm.nih.gov/pubmed/25233228	animals; Animals, Domestic; Base Sequence; Cats; Chromosomes; French Guiana; Genetic Variation; Haplotypes; humans; Introns; mice; Phylogeny; Polymorphism, Restriction Fragment Length; Selection, Genetic; Toxoplasma; Toxoplasmosis, Animal; virulence
2015	Faial, Kleber; Deus, Ricardo; Deus, Simonny; Neves, Ramiro; Jesus, Iracina; Santos, Elisabeth; Alves, Claudio Nahum; Brasil, Davi	Mercury levels assessment in hair of riverside inhabitants of the Tapajos River, Para State, Amazon, Brazil: Fish consumption as a possible route of exposure	Journal of Trace Elements in Medicine and Biology	0946-672X	10.1016/j.jtemb.2014.10.009	The study present evaluated the levels of mercury (Hg) and methylmercury (MeHg) in hair samples of people from Barreiras community, riverside inhabitants of the Tapajos River (Para, Brazil), an area impacted by clandestine gold mining, as well as we analyzed the levels of Hg and Se (selenium) in nine fish species (carnivores and non-carnivorous) from the Tapajos River, which stand out as the main…	2015	66-76		30	J. Trace Elem. Med. Biol.	Mercury levels assessment in hair of riverside inhabitants of the Tapajos River, Para State, Amazon, Brazil	Web of Science	WOS:000351802000012	http://www.ncbi.nlm.nih.gov/pubmed/25467850	Adolescent; Adult; animals; assimilation; Barreiras; basin; bioaccumulation; blood; brazil; Child; Child, Preschool; Enterobacteriaceae; Environmental Monitoring; Female; fishes; fresh-water organisms; Hair; humans; Infant; Infant, Newborn; inorganic mercury; Linear Models; Male; Mercury; methylmercury; methyl mercury; Methylmercury Compounds; Middle Aged; mining; pollution; Risk assessment; risk…
2000	dos Santos, L. D. N.; Muller, R. C. S.; Sarkis, J. E. D.; Alves, C. N.; Brabo, E. D.; Santos, E. D.; Bentes, M. H. D.	Evaluation of total mercury concentrations in fish consumed in the municipality of Itaituba, Tapajos River Basin, Para, Brazil	Science of the Total Environment	0048-9697	10.1016/S0048-9697(00)00590-8	The environmental exposure to mercury by riverine and Indian communities can occur through the ingestion of fish and products contaminated by mercury compounds. The present study aims to evaluate the total mercury concentration in the different fish species most consumed in the municipality of Itaituba, Tapajos river basin, where there are intense gold-mining activities. These fish samples were a…	2000-10-16	2017-01-08	2017-01-03	261	Sci. Total Environ.		Web of Science	WOS:000089587200001		amazon; fish; gold-mining; human hair; Itaituba; Mercury; methylmercury; Tapajos River; weight
2013	de Oliveira, Elaine Cristina; dos Santos, Emerson Soares; Zeilhofer, Peter; Souza-Santos, Reinaldo; Atanaka-Santos, Marina	Geographic information systems and logistic regression for high-resolution malaria risk mapping in a rural settlement of the southern Brazilian Amazon	Malaria Journal	1475-2875	10.1186/1475-2875-12-420	Background: In Brazil, 99% of the cases of malaria are concentrated in the Amazon region, with high level of transmission. The objectives of the study were to use geographic information systems (GIS) analysis and logistic regression as a tool to identify and analyse the relative likelihood and its socio-environmental determinants of malaria infection in the Vale do Amanhecer rural settlement, Bra…	2013-11-15	420		12	Malar. J.		Web of Science	WOS:000329105300003	http://www.ncbi.nlm.nih.gov/pubmed/24237621	brazil; ecology; Epidemiology; future; Geographic information systems; gold-mining areas; humans; landscape; Logistic Models; malaria; Malaria, Falciparum; Malaria, Vivax; mato-grosso; region; remote sensing; Risk assessment; Rural Population; Spatial analysis; spread; state; Topography, Medical; transmission
2015	Andrade-Porto, S. M.; Cardenas, M. Q.; Martins, M. L.; Oliveira, J. K. Q.; Pereira, J. N.; Araujo, C. S. O.; Malta, J. C. O.	First record of larvae of Hysterothylacium (Nematoda: Anisakidae) with zoonotic potential in the pirarucu Arapaima gigas (Osteichthyes: Arapaimidae) from South America	Brazilian Journal of Biology	1519-6984	10.1590/1519-6984.22213	Third-stage larvae (L-3) of Hysterothylacium sp. were collected by the first time in juveniles of pirarucu Arapaima gigas farmed in the Rio Preto da Eva, Amazonas state. Ninety-eight (98) out of 100 examined fish showed to be parasitized. Five hundred and ninety larvae of Hysterothylacium sp. were collected from the intestines, stomach and pyloric caeca. The mean intensity of parasite indexes was…	2015-11	790-795	4	75	Braz. J. Biol.	First record of larvae of Hysterothylacium (Nematoda	Web of Science	WOS:000367097100003		Amazonia; brazil; fish; intermediate host; nematodes; parana river; parasites; pirarucu; zoonosis
2009	Rodrigues, Jairo Lisboa; Batista, Bruno Lemos; Fillion, Myriam; Passos, Carlos J. S.; Mergler, Donna; Barbosa, Fernando	Trace element levels in whole blood of riparian villagers of the Brazilian Amazon	The Science of the Total Environment	1879-1026	10.1016/j.scitotenv.2009.02.041	Monitoring the nutritional status of essential elements is of critical importance in human health. However, trace element concentrations in biological fluids are affected by environmental and physiological parameters, and therefore considerable variations can occur between specific population subgroups. Brazil is a large country with much food diversity. Moreover, dietary habits differ from north…	2009-06-15	4168-4173	13	407	Sci. Total Environ.		PubMed	PMID: 19329141	http://www.ncbi.nlm.nih.gov/pubmed/19329141	Adolescent; Adult; Aged; Aged, 80 and over; brazil; Female; humans; Male; Middle Aged; Rural Population; Trace Elements; Young Adult
2014	Smith, Lauren T.; Aragão, Luiz E. O. C.; Sabel, Clive E.; Nakaya, Tomoki	Drought impacts on children's respiratory health in the Brazilian Amazon	Scientific Reports	2045-2322	10.1038/srep03726	Drought conditions in Amazonia are associated with increased fire incidence, enhancing aerosol emissions with degradation in air quality. Quantifying the synergic influence of climate and human-driven environmental changes on human health is, therefore, critical for identifying climate change adaptation pathways for this vulnerable region. Here we show a significant increase (1.2%-267%) in hospit…	2014	3726		4	Sci Rep		PubMed	PMID: 24430803 PMCID: PMC3893650	http://www.ncbi.nlm.nih.gov/pubmed/24430803	Age Factors; brazil; Child; climate; Droughts; Geography, Medical; Health Status; humans; Models, Statistical; Public Health Surveillance; Respiratory Physiological Phenomena
2014	Chakraborty, Sandeep; Phu, My; de Morais, Tâmara Prado; Nascimento, Rafael; Goulart, Luiz Ricardo; Rao, Basuthkar J.; Asgeirsson, Bjarni; Dandekar, Abhaya M.	The PDB database is a rich source of alpha-helical anti-microbial peptides to combat disease causing pathogens	F1000Research	2046-1402	10.12688/f1000research.5802.2	The therapeutic potential of α-helical anti-microbial peptides (AH-AMP) to combat pathogens is fast gaining prominence. Based on recently published open access software for characterizing α-helical peptides (PAGAL), we elucidate a search methodology (SCALPEL) that leverages the massive structural data pre-existing in the PDB database to obtain AH-AMPs belonging to the host proteome. We provide in…	2014	295		3	F1000Res		PubMed	PMID: 26629331	http://www.ncbi.nlm.nih.gov/pubmed/26629331	alpha-helical antimicrobial peptides; Ebola; PDB database; SCALPEL
2014	Peplow, Daniel; Augustine, Sarah	Neurological abnormalities in a mercury exposed population among indigenous Wayana in Southeast Suriname	Environmental Science-Processes & Impacts	2050-7887	10.1039/c4em00268g	The indigenous Wayana,community of Puleowime (Apetina) in Suriname is susceptible to the effects of mercury because they consume large amounts of fish compared to mainstream communities. Small-scale and artisanal gold mining activities occur at numerous sites in eastern and southeastern Suriname placing the Wayana at risk from exposure to mercury released into the environment. A previous communit…	2014-10	2415-2422	10	16	Environ. Sci.-Process Impacts		Web of Science	WOS:000343196600020		children; contamination; fish; french-guiana; health; methylmercury exposure; risk-assessment
2011	Bursey, Charles R.; Brooks, Daniel R.	Nematode Parasites of Costa Rican Snakes (Serpentes) with Description of a New Species of Abbreviata (Physalopteridae)	Comparative Parasitology	1525-2647	10.1654/4495.1	Seventy-eight snakes collected in the Area de Conservacion Guanacaste, Costa Rica were necropsied: Boidae (1 species), boa constrictor, Boa constrictor; Colubridae (21 species), Ecuador sipo, Chironius grandisquamis; road guarder, Conophis lineatus; South American forest racer, Dendrophidion percarinatus; speckled racer, Drymobius margaritiferus; mimic false coral snake, Erythrolamprus maims; blu…	2011-07	333-358	2	78	Comp. Parasitol.		Web of Science	WOS:000293612300016		ascaridoid nematodes; bufo-americanus-americanus; component helminth community; cosmocercoides-variabilis nematoda; Costa Rica; gastrointestinal helminths; los-angeles-county; nematoda; reserva-cuzco-amazonico; snakes; southeastern wisconsin; southern arizona; yarrows spiny lizard
2005	Zhao, Y. X.; Wang, C. Y.; Wang, S. L.; Tibig, L.	Impacts of present and future climate variability on agriculture and forestry in the humid and sub-humid tropics	Climatic Change	0165-0009	10.1007/s10584-005-5938-8	Although there are different results from different studies, most assessments indicate that climate variability would have negative effects on agriculture and forestry in the humid and sub-humid tropics. Cereal crop yields would decrease generally with even minimal increases in temperature. For commercial crops, extreme events such as cyclones, droughts and floods lead to larger damages than only…	2005-05	73-116	2017-01-02	70	Clim. Change		Web of Science	WOS:000230265100005		Adaptation; amazon; asia; deforestation; northeast brazil; rainfall; sector; sri-lanka; vulnerability
2015	Chiebao, D. P.; Valadas, S. Y. O. B.; Minervino, A. H. H.; Castro, V.; Romaldini, A. H. C. N.; Calhau, A. S.; De Souza, R. a. B.; Gennari, S. M.; Keid, L. B.; Soares, R. M.	Variables Associated with Infections of Cattle by Brucella abortus., Leptospira spp. and Neospora spp. in Amazon Region in Brazil	Transboundary and Emerging Diseases	1865-1674	10.1111/tbed.12201	The frequency of Neospora spp., Leptospira spp. and Brucella abortus infections in adult cattle was determined in herds of the State of Para, Brazil, which is an important region for cattle production located in the Amazon region. A total of 3466 adult female cattle from 176 herds were tested, leading to a frequency of seropositive animals of 14.7%, 3.7% and 65.5% and a herd positivity of 87.4%, …	2015-10	E30-E36	5	62	Transbound. Emerg. Dis.		Web of Science	WOS:000360822800004	http://www.ncbi.nlm.nih.gov/pubmed/26302373	Abortion, Veterinary; Amazon region; animals; bovine; bovine leptospirosis; brazil; Brucella abortus; Brucellosis, Bovine; caninum antibodies; Cattle; Cattle Diseases; dairy-cattle; definitive hosts; dogs; Female; Leptospira; Leptospira spp; Leptospira spp.; leptospirosis; level risk-factors; Neospora; Neospora spp; Neospora spp.; pregnancy; prevalence; Protozoan Infections, Animal; reproductive …
2015	Nunes, Márcio R. T.; Silva, Sandro P.; Carvalho, Valéria L.; Vasconcelos, Janaina M.; Da Silva, Daisy E. A.; Oliveira, Layanna F.; Nunes Neto, Joaquim P.; Rodrigues, Sueli G.; Azevedo, Raimunda S. S.; Monteiro, Hamilton A. O.; Cardoso, Jedson F.; Guzman, Hilda; Tesh, Robert; Vasconcelos, Pedro F. C.; Vianez-Júnior, João L. S. G.; Martins, Lívia C.	Emergence of new insect-restrictive viruses in the Amazon region	Genome Announcements	2169-8287	10.1128/genomeA.00131-15	The complete genome was determined for 12 viruses isolated from 8 different pools of mosquitoes (Culex sp. and Psorophora ferox) collected at Brejeira farm, Canaan dos Carajas, Para state in northern Brazil. Eight of the viruses were distantly related to Piura virus, hereafter designated as Brejeira virus; the other 4 were similar to Wallerfield virus.	2015		2	3	Genome Announc		PubMed	PMID: 25792052 PMCID: PMC4395057	http://www.ncbi.nlm.nih.gov/pubmed/25792052
2015	Diringer, Sarah E.; Feingold, Beth J.; Ortiz, Ernesto J.; Gallis, John A.; Araujo-Flores, Julio M.; Berky, Axel; Pan, William K. Y.; Hsu-Kim, Heileen	River transport of mercury from artisanal and small-scale gold mining and risks for dietary mercury exposure in Madre de Dios, Peru	Environmental Science-Processes & Impacts	2050-7887	10.1039/c4em00567h	Artisanal and small-scale gold mining (ASGM) is a major contributor to deforestation and the largest anthropogenic source of atmospheric mercury worldwide. Despite significant information on the direct health impacts of mercury to ASGM miners, the impact of mercury contamination on downstream communities has not been well characterized, particularly in Peru's Madre de Dios region. In this area, A…	2015	478-487	2	17	Environ. Sci.-Process Impacts		Web of Science	WOS:000349698500023		amazon; basin; community; environment; fish; health; methylmercury; plasma-mass spectrometry; sediment; water
2001	Vasconcelos, P. F.; Costa, Z. G.; Travassos Da Rosa, E. S.; Luna, E.; Rodrigues, S. G.; Barros, V. L.; Dias, J. P.; Monteiro, H. A.; Oliva, O. F.; Vasconcelos, H. B.; Oliveira, R. C.; Sousa, M. R.; Barbosa Da Silva, J.; Cruz, A. C.; Martins, E. C.; Travassos Da Rosa, J. F.	Epidemic of jungle yellow fever in Brazil, 2000: implications of climatic alterations in disease spread	Journal of Medical Virology	0146-6615		Seventy-seven human cases of sylvatic yellow fever were reported in Brazil during the period January-June 2000. The first cases were reported 1 week after New Year's day and originated at Chapada dos Veadeiros, a tourist canyon site in Goiás state, near Brasília, the Brazilian capital. The laboratory procedures used for diagnoses included serology with an IgM capture assay and plaque reduction ne…	2001-11	598-604	3	65	J. Med. Virol.	Epidemic of jungle yellow fever in Brazil, 2000	PubMed	PMID: 11596099	http://www.ncbi.nlm.nih.gov/pubmed/11596099	Adolescent; Adult; Aged; animals; Antibodies, Viral; brazil; culicidae; Disease outbreaks; Female; humans; Male; Middle Aged; rain; Seasons; temperature; Tropical Climate; Viral Plaque Assay; yellow fever; Yellow fever virus
2007	Waichman, Andrea Viviana; Eve, Evaldice; da Silva Nina, Nallson Celso	Do farmers understand the information displayed on pesticide product labels? A key question to reduce pesticides exposure and risk of poisoning in the Brazilian Amazon	Crop Protection	0261-2194	10.1016/j.cropro.2006.05.011	Brazil is the world's fourth largest consumer of pesticides, and the largest in Latin America. In the Brazilian Amazon, the use of pesticides in varzeas (seasonally flooded land, where fresh vegetables are produced for regional urban markets) is intensive and is perceived by local farmers as necessary for the feasibility of vegetable production in the region. Usage of pesticides in Brazilian agri…	2007-04	576-583	4	26	Crop Prot.	Do farmers understand the information displayed on pesticide product labels?	Web of Science	WOS:000244412800019		brazilian amazon; developing-countries; human and environmental risk; pesticides; risk communication; small farmers
2011	Affonso, A. G.; Barbosa, C.; Novo, E. M. L. M.	Water quality changes in floodplain lakes due to the Amazon River flood pulse: Lago Grande de Curuai (Para)	Brazilian Journal of Biology	1519-6984		Assurance of water quality for human consumption is essential for public health policies. In the Amazon floodplain, the seasonal water level variation causes periodic flooding of marginal areas that are usually used for settlements, agriculture and livestock. Therefore, the exchange of materials between the terrestrial and aquatic ecosystem affects the proportion of suspended and dissolved compon…	2011-08	601-610	3	71	Braz. J. Biol.	Water quality changes in floodplain lakes due to the Amazon River flood pulse	Web of Science	WOS:000294437100004	http://www.ncbi.nlm.nih.gov/pubmed/21881783	Amazon varzea; brazil; Chlorophyll; chlorophyll-alpha; climate; cyanobacteria; dissolved oxygen; eutrophication; eutrophication index; Fresh Water; harmful algal blooms; Oxygen; region; Reservoir; seasonality; Seasons; toxins; Water Quality
2015	Cogo, Juliana; Kaplum, Vanessa; Sangi, Diego Pereira; Ueda-Nakamura, Tânia; Corrêa, Arlene Gonçalves; Nakamura, Celso Vataru	Synthesis and biological evaluation of novel 2,3-disubstituted quinoxaline derivatives as antileishmanial and antitrypanosomal agents	European Journal of Medicinal Chemistry	1768-3254	10.1016/j.ejmech.2014.11.018	Quinoxalines belong to the N-containing heterocyclic compounds that stand out as having promising biological activity due to their privileged scaffold. In this work, we report the synthesis, antileishmanial, and antitrypanosomal properties of 46 new 2,3-disubstituted quinoxaline and 40 previously reported derivatives. Among all of the compounds screened for in vitro activity against epimastigotes…	2015-01-27	107-123		90	Eur J Med Chem		PubMed	PMID: 25461316	http://www.ncbi.nlm.nih.gov/pubmed/25461316	Antiprotozoal Agents; Anti-trypanosomatid agents; Dose-Response Relationship, Drug; Leishmania; Leishmania amazonensis; Molecular Structure; Parasitic Sensitivity Tests; Quinoxaline derivatives; Quinoxalines; Structure-Activity Relationship; Trypanosoma cruzi
2014	Barbosa, Susana; Gozze, Amanda B.; Lima, Nathalia F.; Batista, Camilla L.; Bastos, Melissa da Silva; Nicolete, Vanessa C.; Fontoura, Pablo S.; Goncalves, Raquel M.; Viana, Susana Ariane S.; Menezes, Maria Jose; Scopel, Kezia Katiani G.; Cavasini, Carlos E.; Malafronte, Rosely dos Santos; da Silva-Nunes, Monica; Vinetz, Joseph M.; Castro, Marcia C.; Ferreira, Marcelo U.	Epidemiology of Disappearing Plasmodium vivax Malaria: A Case Study in Rural Amazonia	Plos Neglected Tropical Diseases	1935-2735	10.1371/journal.pntd.0003109	Background: New frontier settlements across the Amazon Basin pose a major challenge for malaria elimination in Brazil. Here we describe the epidemiology of malaria during the early phases of occupation of farming settlements in Remansinho area, Brazilian Amazonia. We examine the relative contribution of low-density and asymptomatic parasitemias to the overall Plasmodium vivax burden over a period…	2014-08	e3109	8	8	Plos Neglect. Trop. Dis.	Epidemiology of Disappearing Plasmodium vivax Malaria	Web of Science	WOS:000341574700066		anopheles-darlingi; asymptomatic parasitemia; brazil; falciparum infections; hypoendemic malaria; peruvian amazon; region; risk; rondonia; transmission dynamics
2001	Couto AA, null; Calvosa, V. S.; Lacerda, R.; Castro, F.; Santa Rosa, E.; Nascimento, J. M.	[Control of malaria transmission in a gold-mining area in Amapá State, Brazil, with participation by private enterprise]	Cadernos De Saúde Pública	0102-311X		This paper reports on the epidemiological characterization of malaria following implementation of a program to control the endemic in a gold-mining area in northern Amapá State. The study focuses on total malaria cases in Amapá and the impact of the disease on the population, as represented by the Mineração Novo Astro S/A company and its employees as well as the community of Vila de Lourenço in t…	2001-08	897-907	4	17	Cad Saude Publica		PubMed	PMID: 11514870	http://www.ncbi.nlm.nih.gov/pubmed/11514870	brazil; Endemic Diseases; humans; incidence; malaria; Private Sector; Sickness Impact Profile
2009	Freitas, Carlos Machado de; Giatti, Leandro Luiz	[Environmental sustainability and health indicators in the Legal Amazonia, Brazil]	Cadernos De Saúde Pública	1678-4464		One of the challenges for public health is to build systems of indicators that allow monitoring current conditions and trends in environmental and health sustainability. This article focuses on the Legal Amazonia macro-region, which has undergone profound socioeconomic, environmental, and health changes since the mid-20th century. The conceptual framework adopted here was the model entitled Drivi…	2009-06	1251-1266	6	25	Cad Saude Publica		PubMed	PMID: 19503956	http://www.ncbi.nlm.nih.gov/pubmed/19503956	brazil; Conservation of Natural Resources; ecosystem; environment; environmental health; Environmental Pollution; Health Status Indicators; humans; Infant; Infant Mortality; Population Growth; Public Health; Social Justice; Socioeconomic Factors; Urbanization; Urban Population
2007	Cerutti, Crispim; Boulos, Marcos; Coutinho, Arnidio F.; Hatab, Maria do Carmo L. D.; Falqueto, Aloisio; Rezende, Helder R.; Duarte, Ana Maria R. C.; Collins, William; Malafronte, Rosely S.	Epidemiologic aspects of the malaria transmission cycle in an area of very low incidence in Brazil	Malaria Journal	1475-2875	10.1186/1475-2875-6-33	Background: Extra-Amazonian autochthonous Plasmodium vivax infections have been reported in mountainous regions surrounded by the Atlantic Forest in Espirito Santo state, Brazil. Methods: Sixty-five patients and 1,777 residents were surveyed between April 2001 and March 2004. Laboratory methods included thin and thick smears, multiplex-PCR, immunofluorescent assay (IFA) against P. vivax and Plasm…	2007-03-19	33		6	Malar. J.		Web of Science	WOS:000245329200001		antigens; circumsporozoite protein; falciparum; gene; immunodominant epitope; infections; plasmodium-vivax; polymerase-chain-reaction; simian malaria; sporozoites
2001	Reinhardt, T. E.; Ottmar, R. D.; Castilla, C.	Smoke impacts from agricultural burning in a rural Brazilian town	Journal of the Air & Waste Management Association (1995)	1096-2247		Agricultural and silvicultural biomass burning is practiced in many undeveloped portions of the Amazon basin. In Rond nia, Brazil, such burning is restricted to a brief period in the dry season of August and September to minimize the duration of air quality impacts and to attempt to control escaped fires. During this period, much of the region and the communities within it experience significant …	2001-03	443-450	3	51	J Air Waste Manag Assoc		PubMed	PMID: 11266107	http://www.ncbi.nlm.nih.gov/pubmed/11266107	agriculture; Air Pollution; brazil; Conservation of Natural Resources; Environmental Exposure; humans; Incineration; Particle Size; Public Health; Seasons; Smoke; Wind
2012	Arevalo-Herrera, Myriam; Lucia Quinones, Martha; Guerra, Carlos; Cespedes, Nora; Giron, Sandra; Ahumada, Martha; Gabriel Pineros, Juan; Padilla, Norma; Terrientes, Zilka; Rosas, Angel; Cesar Padilla, Julio; Escalante, Ananias A.; Beier, John C.; Herrer, Socrates	Malaria in selected non-Amazonian countries of Latin America	Acta Tropica	0001-706X	10.1016/j.actatropica.2011.06.008	Approximately 170 million inhabitants of the American continent live at risk of malaria transmission. Although the continent's contribution to the global malaria burden is small, at least 1-1.2 million malaria cases are reported annually. Sixty percent of the malaria cases occur in Brazil and the other 40% are distributed in 20 other countries of Central and South America. Plasmodium vivax is the…	2012-03	303-314	3	121	Acta Trop.		Web of Science	WOS:000302668500019	http://www.ncbi.nlm.nih.gov/pubmed/21741349; http://www.ncbi.nlm.nih.gov/pubmed/21741349	animals; Anopheles; anopheles-albimanus; Antimalarials; brazilian amazon; Disease Eradication; drug-resistance; Drug Resistance; endemic area; Epidemiology; falciparum-malaria; humans; Insecticides; Insect Vectors; International Cooperation; Latin America; malaria; Malaria elimination; Mosquito Control; National Health Programs; papua-new-guinea; peruvian amazon; plasmodium; Plasmodium falciparum…
2015	Isaac, Victoria J.; Almeida, Morgana C.; Giarrizzo, Tommaso; Deus, Claudia P.; Vale, Rozeilza; Klein, Gilmar; Begossi, Alpina	Food consumption as an indicator of the conservation of natural resources in riverine communities of the Brazilian Amazon	Anais Da Academia Brasileira De Ciências	1678-2690	10.1590/0001-3765201520140250	The present study analyzed and compared the daily consumption of foods of animal origin in eleven communities of the Lower Amazon, Trombetas and Purus Rivers, representing three different management systems and levels of conservation in the Brazilian Amazon. All food items of animal origin were weighed by at least 10% of the families in the study communities during a week in each period of the fl…	2015-12	2229-2242	4	87	An. Acad. Bras. Cienc.		PubMed	PMID: 26628023	http://www.ncbi.nlm.nih.gov/pubmed/26628023	animals; Animals, Wild; brazil; Environmental Monitoring; fishes; Food Habits; humans; Meat; Natural Resources; rivers; Rural Population; Seasons
2013	Magno Falcao, Luiz Fabio; Fuzii, Hellen Thais; Feio Libonati, Rosana Maria; de Souza Aarao, Tinara Leila; Moura Guimaraes, Andre Gustavo; Martins, Luisa Caricio; Simoes Quaresma, Juarez Antonio	Environmental impact and seroepidemiology of HTLV in two communities in the eastern Brazilian amazon	Journal of Medical Virology	0146-6615	10.1002/jmv.23620	The objective of this study was to detect antibodies for human T lymphotropic virus (HTLV) in subjects residing in two communities located in the eastern Brazilian Amazon and on the shores of the Tucurui hydroelectric power plant. A total of 657 serum samples were analysed using an enzyme-linked immunosorbent assay with an anti-HTLV antibody (Symbiosis, SAo Paulo, Brazil), demonstrating a virus p…	2013-09	1585-1590	9	85	J. Med. Virol.		Web of Science	WOS:000321699700013		blood-donors; brazil; dam; health impact; hydroelectric plant of Tucurui; infection; lessons; prevalence; state; women
2004	Merry, F. D.; Sheikh, P. A.; McGrath, D. G.	The role of informal contracts in the growth of small cattle herds on the floodplains of the Lower Amazon	Agriculture and Human Values	0889-048X	10.1007/s10460-003-1246-y	In the absence of access to formal credit, informal contracts with independent investors give the small ranchers of the Lower Amazon an acceptable means through which to surmount the high investment hurdle of starting a cattle herd. These contracts - called sociedades - allow small ranchers to raise an outside investor's cattle in return for a portion of the offspring and are commonplace in the c…	2004	377-386	4	21	Agric. Human Values		Web of Science	WOS:000226459100009		agricultural credit; Amazon River Floodplain; brazil; brazilian amazon; Cattle; deforestation; eastern amazonia; economics; flood-plain forests; land; sector; small farm systems
2004	Shelley, A. J.; Hernández, L. M.; Davies, J. B.	Blackflies (Diptera: Simuliidae) of Southern Guyana with keys for the identification of adults and pupae--a review	Memórias Do Instituto Oswaldo Cruz	0074-0276	/S0074-02762004000500001	A revision is made of the previously poorly studied blackfly fauna from the south-western border of Guyana with Brazil. Notes on the biosystematics of the species found are provided, together with keys and illustrations based on their morphology. Of the 14 species recorded, eight are anthropophilic and two of these (Simulium oyapockense s.l. and S. guianense s.l.) are proven vectors of human onch…	2004-08	443-470	5	99	Mem. Inst. Oswaldo Cruz	Blackflies (Diptera	PubMed	PMID: 15543407	http://www.ncbi.nlm.nih.gov/pubmed/15543407	animals; brazil; Female; guyana; humans; Insect Vectors; Male; Onchocerciasis; Pupa; Simuliidae
2003	Hylander, L. D.; Meili, M.	500 years of mercury production: global annual inventory by region until 2000 and associated emissions	Science of the Total Environment	0048-9697	10.1016/S0048-9697(02)00553-3	Since pre-industrial times, anthropogenic emissions of Hg have at least doubled global atmospheric Hg deposition rates. In order to minimize environmental and human health effects, efforts have been made to reduce Hg emissions from industries and power plants, while less attention has been paid to Hg mining. This paper is a compilation of available data on primary Hg production and associated emi…	2003-03-20	13-27	2017-01-03	304	Sci. Total Environ.	500 years of mercury production	Web of Science	WOS:000182377700003		almaden; america; anthropogenic sources; atmospheric mercury; brazilian amazon; contamination; deposition; emission; gold; history; Mercury; mercury-free technology; mining; pollution; primary production; silver
2009	Moreno, Jorge E.; Rubio-Palis, Yasmin; Paez, Elisa; Perez, Enrique; Sanchez, Victor; Vaccari, Elena	Malaria entomological inoculation rates in gold mining areas of Southern Venezuela	Memorias Do Instituto Oswaldo Cruz	0074-0276		A longitudinal study of malaria vectors aiming to describe the intensity of transmission was carried out in five villages of Southern Venezuela between January 1999-April 2000. The man-biting, sporozoite and entomological inoculation rates (EIR) were calculated based on 121 all-night collections of anophelines landing on humans, CDC light traps and ultra violet up-draft traps. A total of 6,027 fe…	2009-08	764-768	5	104	Mem. Inst. Oswaldo Cruz		Web of Science	WOS:000270684800017		Anopheles; anopheles-darlingi; bionomics; brazilian amazon; culicidae; Entomological inoculation rate; man-biting rate; plasmodium; plasmodium-falciparum; resistance; Sporozoite rate; transmission; vector; venezuela; villages; western venezuela
2015	Bustamante, Mercedes M. C.; Martinelli, Luiz Antonio; Perez, Tibisay; Rasse, Rafael; Ometto, Jean Pierre H. B.; Pacheco, Felipe Siqueira; Machado Lins, Silvia Rafaela; Marquina, Sorena	Nitrogen management challenges in major watersheds of South America	Environmental Research Letters	1748-9326	10.1088/1748-9326/10/6/065007	Urbanization and land use changes alter the nitrogen (N) cycle, with critical consequences for continental freshwater resources, coastal zones, and human health. Sewage and poor watershed management lead to impoverishment of inland water resources and degradation of coastal zones. Here we review the N contents of rivers of the three most important watersheds in South America: the Amazon, La Plata…	2015-06	65007	6	10	Environ. Res. Lett.		Web of Science	WOS:000356835600026		agriculture; brazil; climate-change; cycle; dissolved-oxygen; land-use; latin-america; nutrient management; oxide emissions; piracicaba river-basin; streams; venezuela; wastewater
2010	Vargas, Silvana; Penny, Mary E.	Measuring food insecurity and hunger in Peru: a qualitative and quantitative analysis of an adapted version of the USDA's Food Insecurity and Hunger Module	Public Health Nutrition	1475-2727	10.1017/S136898000999214X	OBJECTIVE: To adapt a scale to measure perceptions on food insecurity and hunger among households in urban and rural communities in Peru. DESIGN: Qualitative and quantitative methodology including consultation with regional experts, key informant interviews and focus groups. A field survey trial was conducted in urban and rural communities using an adapted version of the US Department of Agricult…	2010-10	1488-1497	10	13	Public Health Nutr	Measuring food insecurity and hunger in Peru	PubMed	PMID: 19968898	http://www.ncbi.nlm.nih.gov/pubmed/19968898	Adult; agriculture; Anxiety; Child; Data Collection; diet; Family Characteristics; Female; Food Habits; Food Services; Food Supply; Health Knowledge, Attitudes, Practice; humans; Hunger; mothers; Nutritional status; Nutrition Surveys; peru; poverty; Public Assistance; Reproducibility of Results; United States; United States Department of Agriculture
2007	Zeilhofer, Peter; dos Santos, Emerson Soares; Ribeiro, Ana L. M.; Miyazaki, Rosina D.; dos Santos, Marina Atanaka	Habitat suitability mapping of Anopheles darlingi in the surroundings of the Manso hydropower plant reservoir, Mato Grosso, Central Brazil	International Journal of Health Geographics	1476-072X	10.1186/1476-072X-6-7	Background: Hydropower plants provide more than 78% of Brazil's electricity generation, but the country's reservoirs are potential new habitats for main vectors of malaria. In a case study in the surroundings of the Manso hydropower plant in Mato Grosso state, Central Brazil, habitat suitability of Anopheles darlingi was studied. Habitat profile was characterized by collecting environmental data.…	2007-03-07	7		6	Int. J. Health Geogr.		Web of Science	WOS:000258119800001		amazon; culicidae; diptera; highlands; larval habitats; malaria control; root; state; vector
2014	Borges, Edson Moreira; Branco, Érika; de Lima, Ana Rita; Leal, Leonardo Martins; Martins, Leandro Luiz; Reis, Ana Carolina Gonçalves; Cruz, Claudinei; Machado, Márcia Rita Fernandes; Miglino, Maria Angelica	Morphology of accessory genital glands of spotted paca (Agouti paca Linnaeus, 1766)	Animal Reproduction Science	1873-2232	10.1016/j.anireprosci.2013.12.014	The spotted paca is the second largest rodent in Brazil, where it is of great economic interest in impoverished regions in view of its prominence as a low-cost source of protein. Little is known about the morphology of the accessory genital glands of this species. Thus, we studied the position and morphology of the genitals in ten adult male spotted pacas. The animals were divided into two groups…	2014-02	75-80	2017-01-02	145	Anim. Reprod. Sci.		PubMed	PMID: 24461579	http://www.ncbi.nlm.nih.gov/pubmed/24461579	accessory genital glands; animals; Bulbourethral Glands; Genitalia, Male; Male; morphology; Organ Size; Prostate; Rodentia; spotted paca.; Testis; Urethra
2007	Whiteman, Christina Wippich; Matushima, Eliana Reiko; Cavalcanti Confalonieric, Ulisses Eugenio; Correia Palha, Maria das Dores; Lima da Silva, Alanna do Socorro; Monteiro, Vanessa Conceicao	Human and domestic animal populations as a potential threat to wild carnivore conservation in a fragmented landscape from the Eastern Brazilian Amazon	Biological Conservation	0006-3207	10.1016/j.biocon.2007.04.013	Hydroelectric projects are one of the well known factors responsible for habitat loss and fragmentation in the Amazon. The Tucurui Lake Protected Area (Tucurui Lake APA), in the state of Para, Brazil, Eastern Brazilian Amazon, is under the influence of the Tucurui dam. Zones of wildlife protection (ZWPs), where no human activities should be allowed, were created inside this protected area. Howeve…	2007-08	290-296	2017-01-02	138	Biol. Conserv.		Web of Science	WOS:000247864200026		baikal seals; brazilian amazon; canine distemper; canine-distemper virus; diseases; dogs; domestic dogs; fragmentation; hytroelectric projects; infection; masai-mara; morbilliviruses; mortality; national-park; serengeti; wild carnivores
2014	da Silva Santos, Vivian; de Almeida Teixeira, Gustavo Henrique; Barbosa, Fernando	Açaí (Euterpe oleracea Mart.): a tropical fruit with high levels of essential minerals-especially manganese-and its contribution as a source of natural mineral supplementation	Journal of Toxicology and Environmental Health. Part A	1528-7394	10.1080/15287394.2014.866923	Açaí is a fruit from the Brazilian Amazon region, with an exotic flavor, possessing high antioxidant and anti-inflammatory properties. Based on these properties, the fruit is classified as one of the new "super fruits." The mean daily consumption of açai pulp may reach 300 ml in several Brazilian regions. Further, this fruit is also gaining popularity in Europe and North America. In this context,…	2014	80-89	2017-01-03	77	J. Toxicol. Environ. Health Part A	Açaí (Euterpe oleracea Mart.)	PubMed	PMID: 24555649	http://www.ncbi.nlm.nih.gov/pubmed/24555649	Adolescent; Adult; Aged; Arecaceae; brazil; Calcium; Child; Child, Preschool; Copper; Dietary Supplements; Female; Fruit; humans; Infant; Iron; Magnesium; Male; Manganese; Mass spectrometry; Middle Aged; Minerals; Recommended Dietary Allowances; Young Adult; Zinc
2009	Hanazaki, Natalia; Alves, Rômulo Rn; Begossi, Alpina	Hunting and use of terrestrial fauna used by Caiçaras from the Atlantic Forest coast (Brazil)	Journal of Ethnobiology and Ethnomedicine	1746-4269	10.1186/1746-4269-5-36	BACKGROUND: The Brazilian Atlantic Forest is considered one of the hotspots for conservation, comprising remnants of rain forest along the eastern Brazilian coast. Its native inhabitants in the Southeastern coast include the Caiçaras (descendants from Amerindians and European colonizers), with a deep knowledge on the natural resources used for their livelihood. METHODS: We studied the use of the …	2009	36		5	J Ethnobiol Ethnomed		PubMed	PMID: 19930595 PMCID: PMC2784433	http://www.ncbi.nlm.nih.gov/pubmed/19930595	Adult; animals; birds; brazil; diet; Dietary Proteins; Ethnology; Female; Food Supply; Health Knowledge, Attitudes, Practice; humans; Indians, South American; Male
2015	Bauch, Simone C.; Birkenbach, Anna M.; Pattanayak, Subhrendu K.; Sills, Erin O.	Public health impacts of ecosystem change in the Brazilian Amazon	Proceedings of the National Academy of Sciences of the United States of America	1091-6490	10.1073/pnas.1406495111	The claim that nature delivers health benefits rests on a thin empirical evidence base. Even less evidence exists on how specific conservation policies affect multiple health outcomes. We address these gaps in knowledge by combining municipal-level panel data on diseases, public health services, climatic factors, demographics, conservation policies, and other drivers of land-use change in the Bra…	2015-06-16	7414-7419	24	112	Proc. Natl. Acad. Sci. U.S.A.		PubMed	PMID: 26082548 PMCID: PMC4475939	http://www.ncbi.nlm.nih.gov/pubmed/26082548	Amazon forest; brazil; Conservation of Natural Resources; diarrhea; ecosystem; humans; incidence; Infection Control; infectious diseases; malaria; mining; Protected areas; Public Health; Regression (Psychology); Respiratory Tract Infections; roads
2012	Alves-Júnior, J. R. F.; Lustosa, A. P. G.; Bosso, A. C. S.; Balestra, R. a. M.; Bastos, L. F.; Miranda, L. B.; Santos, A. L. Q.	Reproductive indices in natural nests of giant Amazon river turtles Podocnemis expansa (Schweigger, 1812) (Testudines, Podocnemididae) in the Environmental Protection Area Meanders of the Araguaia River	Brazilian Journal of Biology = Revista Brasleira De Biologia	1678-4375		A count was made of unhatched eggs and hatchling live and dead Podocnemis expansa turtles in 327 natural nests located on the beaches of the Environmental Protection Area (EPA) Meanders of the Araguaia River, to determine the percentage of hatching (94.63%), non-hatching (5.37%), survival (94.24%) and hatchling mortality (5.76%), and the average percentage of dead hatchlings during the 15 days in…	2012-02	199-203	1	72	Braz J Biol		PubMed	PMID: 22437402	http://www.ncbi.nlm.nih.gov/pubmed/22437402	animals; Animals, Newborn; Conservation of Natural Resources; Female; Male; Nesting Behavior; Oviposition; Ovum; Reproduction; rivers; Seasons; Time Factors; Turtles
2008	Garcia-Sanchez, A.; Contreras, F.; Adams, M.; Santos, F.	Mercury contamination of surface water and fish in a gold mining region (Cuyuni river basin, Venezuela)	International Journal of Environment and Pollution	0957-4352		In the Cuyuni river basin (Venezuela), artisanal gold mining has caused significant mercury pollution due to extensive use of Hg in Au amalgamation processes. High Hg concentrations up to 4.60 mu g/l were recorded in surface water samples (rivers, streams, mining ponds, springs), which are three orders of magnitude higher than normal worldwide background values (0.003-0.005 mu g/l). Furthermore, …	2008	260-274	2017-02-03	33	Int. J. Environ. Pollut.		Web of Science	WOS:000257400000013		alta-floresta; atmospheric mercury; brazilian amazon; exposure; fish; gold mining; human exposure; human hair; madeira; Mercury; methylmercury; soils; Tapajos River; trace-elements; water
2002	Santos, E. C. D.; de Jesus, I. M.; Camara, V. D.; Brabo, E.; Loureiro, E. C. B.; Mascarenhas, A.; Weirich, J.; Luiz, R. R.; Cleary, D.	Mercury exposure in Munduruku Indians from the community of Sai Cinza, State of Para, Brazil	Environmental Research	0013-9351	10.1006/enrs.2002.4389	The objective of this cross-sectional study was to evaluate mercury exposure and health status among Munduruku Indians from the community of Sai Cinza, State of Para, Brazil. The population studied included 330 indians, who submitted to a questionnaire, clinical exams, and collection of hair, blood, urine, and feces. Mercury was measured in hair and fish. Although no person was found to have over…	2002-10	98-103	2	90	Environ. Res.		Web of Science	WOS:000178716700004		amazon; Epidemiology; fish; gold mining; indians; Mercury
2013	Kent, Alida D.; Dos Santos, Thiago V.; Gangadin, Anielkoemar; Samjhawan, Ashok; Mans, Dennis R. A.; Schallig, Henk D. F. H.	Studies on the sand fly fauna (Diptera: Psychodidae) in high-transmission areas of cutaneous leishmaniasis in the Republic of Suriname	Parasites & Vectors	1756-3305	10.1186/1756-3305-6-318	Background: Sand flies (Diptera: Psychodidae) are the vectors of Leishmania parasites, the causative agents of leishmaniasis. Cutaneous leishmaniasis is an increasing public health problem in the Republic of Suriname and is mainly caused by Leishmania (Vianna) guyanensis, but L. (V.) braziliensis, L. (L.) amazonensis, and L. (V.) naiffi also infect humans. Transmission occurs predominantly in the…	2013-11-04	318		6	Parasites Vectors	Studies on the sand fly fauna (Diptera	Web of Science	WOS:000328831100002		amplification; french-guiana; infection; Leishmania; Lutzomyia; pcr; Sand fly species; sequence; Suriname
2013	Mathews, P. D.; Mathews, J. P. D.; Ismino, R. O.	Parasitic infections in juveniles of Prochilodus nigricans kept in a semi-intensive fish farm in the Peruvian Amazon	Bulletin of the European Association of Fish Pathologists	0108-0288		The boquichico Prochilodus nigricans represents a socio-economically important species in the Amazon basin and semi-intensive and intensive production for human consumption has emerged in the last years. Three species of parasites were collected and identified: Rhinonastes pseudocapsaloideum, Trichodina sp. and Lecithobotrioides elongates. R. pseudocapsaloideum was the most prevalent species (100…	2013	28-32	1	33	Bull. Eur. Assoc. Fish Pathol.		Web of Science	WOS:000315933200005		brazil
2012	Pantoja, Wanderson M. F.; Neves R, Ligia; Dias, Marcia R. D.; Marinho, Renata G. B.; Montagner, Daniel; Tavares-Dias, Marcos	Protozoan and metazoan parasites of Nile tilapia Oreochromis niloticus cultured in Brazil	Revista Mvz Cordoba	0122-0268		Objective. This study describes the parasitic fauna and relative condition factor (Kn) in Nile tilapia Oreochromis niloticus L. (Cichlidae) from fish farms in the State of Amapa. Material and methods. 123 fish from four fish farms in the state of Amapa, Brazil were necropsied for parasitological and Kn analysis. Results. 64.2% of the examined fish, had the gills infected with Cichlidogyrus tilapi…	2012-04	2812-2819	1	17	Rev. MVZ Cordoba		Web of Science	WOS:000303510900002		ecology; fish; Freshwater fishes; host; monogenea; Oreochromis niloticus; parasites; prevalence; state
2015	Lalwani, Pritesh; de Souza, Giselle Katiane Bonfim Bacelar; de Lima, Domingos Savio Nunes; Passos, Luiz Fernando Souza; Boechat, Antonio Luiz; Lima, Emerson Silva	Serum thiols as a biomarker of disease activity in lupus nephritis	PloS One	1932-6203	10.1371/journal.pone.0119947	Lupus Nephritis (LN) develops in more than half of the Systemic Lupus Erythematous (SLE) patients. However, lack of reliable, specific biomarkers for LN hampers clinical management of patients and impedes development of new therapeutics. The goal of this study was to investigate whether oxidative stress biomarkers in patients with SLE is predictive of renal pathology. Serum biochemical and oxidat…	2015	e0119947	3	10	PLoS ONE		PubMed	PMID: 25799079 PMCID: PMC4370429	http://www.ncbi.nlm.nih.gov/pubmed/25799079	Adult; biomarkers; Cross-Sectional Studies; Female; humans; Kidney Function Tests; Lupus Erythematosus, Systemic; Lupus Nephritis; Male; ROC Curve; Severity of Illness Index; Sulfhydryl Compounds
2009	Shandro, Janis A.; Veiga, Marcello M.; Chouinard, Rebecca	Reducing mercury pollution from artisanal gold mining in Munhena, Mozambique	Journal of Cleaner Production	0959-6526	10.1016/j.jclepro.2008.09.005	Artisanal small-scale mining (ASM) is responsible for over 90% of gold production in Mozambique. In 2005, a 15-day pilot training project was held in the village of Munhena, a gold mining community. This intervention aimed at raising awareness related to the environmental and health impacts of mercury amalgamation and introduced alternative practices to reduce mercury release and exposure. In 200…	2009	525-532	5	17	J. Clean Prod.		Web of Science	WOS:000263700100004		amazon; Artisanal gold mining; challenges; district; exposure; ghana; guianas; interventions; Mercury; Mining community sustainability; Mozambique; philippines; sector; tanzania; venezuela
2015	Vale, Valdicley V.; Vilhena, Thyago C.; Trindade, Rafaela C. Santos; Ferreira, Márlia Regina C.; Percário, Sandro; Soares, Luciana F.; Pereira, Washington Luiz A.; Brandão, Geraldo C.; Oliveira, Alaíde B.; Dolabela, Maria F.; De Vasconcelos, Flávio	Anti-malarial activity and toxicity assessment of Himatanthus articulatus, a plant used to treat malaria in the Brazilian Amazon	Malaria Journal	1475-2875	10.1186/s12936-015-0643-1	BACKGROUND: Plasmodium falciparum has become resistant to some of the available drugs. Several plant species are used for the treatment of malaria, such as Himatanthus articulatus in parts of Brazil. The present paper reports the phyto-chemistry, the anti-plasmodial and anti-malarial activity, as well as the toxicity of H. articulatus. METHODS: Ethanol and dichloromethane extracts were obtained f…	2015	132		14	Malar. J.		PubMed	PMID: 25888719 PMCID: PMC4379762	http://www.ncbi.nlm.nih.gov/pubmed/25888719	animals; Antimalarials; Apocynaceae; brazil; Cell Line; Cell Survival; Female; humans; malaria; Male; mice; Parasitemia; Plant Bark; Plant Extracts; Plant Stems; Plasmodium berghei; Plasmodium falciparum; Treatment Outcome
2015	Placido, C. G.; Moreira, A.; Moraes, L. a. C.	Spacing and Plant Density in the Yield Components, Nutritional Status, and Soil Fertility of Guarana Varieties Grown in Humid Tropical Amazon	Communications in Soil Science and Plant Analysis	0010-3624	10.1080/00103624.2015.1043461	In agriculture there is a tendency to reduce spacing between plant rows, both for perennial and annual plants. Yield gains have been associated with the use of this technique. However, in the case of perennial plants, this technique was found to reduce productivity in older orchards because of the greater competition between plants caused by the increased volume of the crown and root system, resu…	2015-07-04	1551-1565	12	46	Commun. Soil Sci. Plant Anal.		Web of Science	WOS:000357406100008		brazil; Crop management; increased density; nutrient uptake; Paullinia cupana; phytotechnical components; population
2014	Amaral, Eduardo P.; Ribeiro, Simone C. M.; Lanes, Verônica R.; Almeida, Fabrício M.; de Andrade, Marcelle R. M.; Bomfim, Caio Cesar Barbosa; Salles, Erika M.; Bortoluci, Karina R.; Coutinho-Silva, Robson; Hirata, Mario H.; Alvarez, José M.; Lasunskaia, Elena B.; D'Império-Lima, Maria Regina	Pulmonary infection with hypervirulent Mycobacteria reveals a crucial role for the P2X7 receptor in aggressive forms of tuberculosis	PLoS pathogens	1553-7374	10.1371/journal.ppat.1004188	The purinergic P2X7 receptor (P2X7R) is a sensor of extracellular ATP, a damage-associated molecule that is released from necrotic cells and that induces pro-inflammatory cytokine production and cell death. To investigate whether the innate immune response to damage signals could contribute to the development of pulmonary necrotic lesions in severe forms of tuberculosis, disease progression was e…	2014-07	e1004188	7	10	PLoS Pathog.		PubMed	PMID: 24991816 PMCID: PMC4081775	http://www.ncbi.nlm.nih.gov/pubmed/24991816	Adenosine Triphosphate; animals; humans; Macrophages; mice; Mice, Knockout; Mycobacterium bovis; Mycobacterium tuberculosis; Receptors, Purinergic P2X7; Tuberculosis, Pulmonary
2013	de Mattos, Aline Carvalho; Furtado Boaventura, Maria Fernanda; Fernandez, Monica Ammon; Thiengo, Silvana Carvalho	Larval trematodes in freshwater gastropods from Mato Grosso, Brazil: diversity and host-parasites relationships	Biota Neotropica	1676-0603		A survey for freshwater gastropods carrying trematodes parasites was conducted in Manso Dam and the surrounding areas frequented by tourist, focusing particularly on the Pantanal region. Infected snails were recovered from twelve of the eighteen investigated municipalities and forty-one cercaria-snail pairings were recorded. Among these pairings were several first records of snails serving as int…	2013-12	34-38	4	13	Biota Neotrop.	Larval trematodes in freshwater gastropods from Mato Grosso, Brazil	Web of Science	WOS:000333035700003		biological diversity; cercariae; construction; dermatitis; Epidemiology; hydroelectric power plant; Pantanal; Reservoir; rio-de-janeiro; river; schistosomiasis-mansoni; snails; state
2016	Salame, Camil Wadih; Barbosa Queiroz, Joaquim Carlos; Rocha, Gilberto de Miranda; Amin, Mario Miguel; da Rocha, Edson Paulino	Use of spatial regression models in the analysis of burnings and deforestation occurrences in forest region, Amazon, Brazil	Environmental Earth Sciences	1866-6280	10.1007/s12665-015-4865-x	Through the PRODESDIGITAL Project, the National Institute for Space Research (INPE) has been mapping vegetal coverage in the Brazilian Legal Amazon using Landsat satellite images. INPE not only identifies deforested areas but also releases a daily map of burning areas. These fires often get out of control and end up accidentally invading areas of forest exploited by the lumber industry, agricultu…	2016-02	274	3	75	Environ. Earth Sci.		Web of Science	WOS:000370241400096		Burnings; Deforestations; Moran's index; Spatio-temporal regression models
2011	Monteiro de Barros, Fabio Saito; Honorio, Nildimar Alves; Arruda, Mercia Eliane	Temporal and spatial distribution of malaria within an agricultural settlement of the Brazilian Amazon	Journal of Vector Ecology	1081-1710		Malaria has reemerged in tropical regions with rapid population growth and deforestation. The dynamics of malaria transmission in agricultural settlements of the Amazon have been poorly defined. We studied the spatial distribution of malaria incidence in Roraima, Brazil, using multi regression analysis on 12 parameters that described social, housing, and behavioral variables. Malaria cases were a…	2011-06	159-169	1	36	J. Vector Ecol.		Web of Science	WOS:000291227200020	http://www.ncbi.nlm.nih.gov/pubmed/21635654	animals; Anopheles; Anopheles darlingi; bionomics; brazil; culicidae; diptera; Epidemiology; forest; habitats; Insect Vectors; larval habitats; malaria; Mosquitoes; region; seasonality; Seasons; transmission; villages
2014	Machado, Fernanda L. da S.; Lima, Wallace P.; Duarte, Heitor M.; Rossi-Bergmann, Bartira; Gestinari, Lisia M.; Fujii, Mutue T.; Kaiser, Carlos R.; Soares, Angelica R.	Chemical diversity and antileishmanial activity of crude extracts of Laurencia complex (Ceramiales, Rhodophyta) from Brazil	Revista Brasileira De Farmacognosia-Brazilian Journal of Pharmacognosy	0102-695X	10.1016/j.bjp.2014.10.009	Chemical profiles of extracts of four species from Laurencia complex (Ceramiales, Rhodophyta) from different populations collected along Southeast Brazilian coast were assessed by High Performance Liquid Chromatography coupled with a Diode Array Detector in order to observe geographic chemical variability. Aiming to evaluate the impact of chemical diversity on potential pharmaceutical uses, the e…	2014-12	635-643	6	24	Rev. Bras. Farmacogn.-Braz. J. Pharmacogn.		Web of Science	WOS:000350314800004		Antileishmanial bioassay; chemistry; dendroidea ceramiales; genus laurencia; HPLC chemical profile variability; Laurencia complex; leishmaniasis; marine-algae; Principal Component Analysis; red alga; rhodomelaceae; scoparia; secondary metabolites; variability
2006	Fernandez, Monica Ammon; Thiengo, Silvana Carvalho	Susceptibility of Biomphalaria amazonica and Biomphalaria occidentalis from Manso Dam, Mato Grosso, Brazil to infection with three strains of Schistosoma mansoni	Memorias Do Instituto Oswaldo Cruz	0074-0276	10.1590/S0074-02762006000900036	As well as malaria and yellow fever, schistosomiasis is one of the main endemic diseases associated to environments which suffered some impact related to the development of great economic projects, as for example the construction of hydroelectric power stations. Aiming to investigate the occurrence and distribution of freshwater snails of medical and veterinary importance in the area which suffer…	2006	235-237		101	Mem. Inst. Oswaldo Cruz		Web of Science	WOS:000241739100035	http://www.ncbi.nlm.nih.gov/pubmed/17308775	animals; Biomphalaria; Biomphalaria amazonica; Biomphalaria occidentalis; brazil; disease vectors; Fresh Water; Host-Parasite Interactions; humans; Manso Dam; Schistosoma mansoni; Schistosomiasis mansoni; Species Specificity; susceptibility
2016	O'Callaghan-Gordo, Cristina; Orta-Martinez, Marti; Kogevinas, Manolis	Health effects of non-occupational exposure to oil extraction	Environmental Health	1476-069X	10.1186/s12940-016-0140-1	Oil extraction may cause extensive environmental impact that can affect health of populations living in surrounding areas. Large populations are potentially exposed to oil extraction related contamination through residence in areas where oil extraction is conducted, especially in low and middle income countries (LMICs). Health effects among people residentially exposed to upstream oil industry co…	2016-04-26	56		15	Environ. Health		Web of Science	WOS:000374930100003		amazon basin; cancer incidence; communities; Crude oil; ecuador; fields; lead-exposure; mortality; Non-occupational exposures; Oil extraction industry; region; water
2009	Bastos Cruz, Rafael Mesquita; Soares Gil, Luiz Herman; de Almeida e Silva, Alexandre; Araujo, Maisa da Silva; Katsuragawa, Tony Hiroshi	Mosquito abundance and behavior in the influence area of the hydroelectric complex on the Madeira River, Western Amazon, Brazil	Transactions of the Royal Society of Tropical Medicine and Hygiene	0035-9203	10.1016/j.trstmh.2008.09.007	Malaria is currently highly prevalent and restricted to the north of Brazil, and its dynamics are severely affected by human environmental changes, such as the large dam construction recently approved by the Brazilian Government in Rondonia. We studied the mosquito fauna and behavior before hydroelectric construction. Mosquitoes were captured by human landing catches on the riversides of the Made…	2009-11	1174-1176	11	103	Trans. Roy. Soc. Trop. Med. Hyg.		Web of Science	WOS:000271776800016	http://www.ncbi.nlm.nih.gov/pubmed/18952248	animals; Anopheles; brazil; culicidae; Disease Reservoirs; ecosystem; environment; humans; malaria; Mansonia; Mosquitoes; Population Density; Power Plants; prevalence; Species Specificity; transmission
2009	Sousa, Rodolfo N.; Veiga, Marcello M.	Using performance indicators to evaluate an environmental education program in artisanal gold mining communities in the Brazilian Amazon	Ambio	0044-7447		The Tapajos River Basin in the Brazilian Amazon is the location of one of the largest concentrations of artisanal and small-scale miners in the world. Today, 40,000 miners produce 8 t of gold annum(-1) and at least double this amount of mercury is released into the environment. This region was selected under the Global Mercury Project, a United Nations program that aims to reduce the environmenta…	2009-02	40-46	1	38	Ambio		PubMed	PMID: 19260346	http://www.ncbi.nlm.nih.gov/pubmed/19260346	brazil; ecology; education; Environmental Pollution; gold; Mercury; mining; Occupational Health
2010	Undurraga, Eduardo A.; Nyberg, Colleen; Eisenberg, Dan T. A.; Magvanjav, Oyunbileg; Reyes-Garcia, Victoria; Huanca, Tomas; Leonard, William R.; McDade, Thomas W.; Tanner, Susan; Vadez, Vincent; Godoy, Ricardo	Individual Wealth Rank, Community Wealth Inequality, and Self-Reported Adult Poor Health: A Test of Hypotheses with Panel Data (2002-2006) from Native Amazonians, Bolivia	Medical Anthropology Quarterly	0745-5194	10.1111/j.1548-1387.2010.01121.x	Growing evidence suggests that economic inequality in a community harms the health of a person. Using panel data from a small-scale, preindustrial rural society, we test whether individual wealth rank and village wealth inequality affects self-reported poor health in a foraging-farming native Amazonian society. A person's wealth rank was negatively but weakly associated with self-reported morbidi…	2010	522-548	4	24	Med. Anthropol. Q.	Individual Wealth Rank, Community Wealth Inequality, and Self-Reported Adult Poor Health	Web of Science	WOS:000285304400005		economic rank; income inequality; inequality; interpersonal perspective; multilevel analysis; nutritional-status; population health; preindustrial society; psychosocial processes; rated health; self-rated health; social gradient of health; socioeconomic-status; socioeconomic status]; subjective social-status; [Tsimane'
2012	Tritsch, Isabelle; Gond, Valery; Oszwald, Johan; Davy, Damien; Grenand, Pierre	Territorial dynamics in the wayapi and teko amerindian communities of the middle Oyapock, Camopi, French Guiana	Bois Et Forets Des Tropiques	0006-579X		TERRITORIAL DYNAMICS IN THE WAYAPI AND TEKO AMERINDIAN COMMUNITIES OF THE MIDDLE OYAPOCK, CAMOPI, FRENCH GUIANA Amerindian populations have been experiencing major socio-economic changes for several decades, in a context of rapid demographic growth. This article addresses the ways in which the Amerindian populations of French Guiana have adapted their land use and natural resource management syst…	2012	49-61	311		Bois For. Trop.		Web of Science	WOS:000304842600005		amazon; Amerindian populations; conservation; forests; French Guiana; protected area; slash-and-burn cultivation; system of natural resource use; territorial management
2014	Ribeiro, Tatiana G.; Franca, Juçara R.; Fuscaldi, Leonardo L.; Santos, Mara L.; Duarte, Mariana C.; Lage, Paula S.; Martins, Vivian T.; Costa, Lourena E.; Fernandes, Simone O. A.; Cardoso, Valbert N.; Castilho, Rachel O.; Soto, Manuel; Tavares, Carlos A. P.; Faraco, André A. G.; Coelho, Eduardo A. F.; Chávez-Fumagalli, Miguel A.	An optimized nanoparticle delivery system based on chitosan and chondroitin sulfate molecules reduces the toxicity of amphotericin B and is effective in treating tegumentary leishmaniasis	International Journal of Nanomedicine	1178-2013	10.2147/IJN.S68966	Amphotericin B (AmpB) is active against leishmaniasis, but its use is hampered due to its high toxicity observed in patients. In this study, a nanoparticles-delivery system for AmpB (NQC-AmpB), containing chitosan and chondroitin sulfate molecules, was evaluated in BALB/c mice against Leishmania amazonensis. An in vivo biodistribution study, including biochemical and toxicological evaluations, wa…	2014	5341-5353		9	Int J Nanomedicine		PubMed	PMID: 25429219 PMCID: PMC4242406	http://www.ncbi.nlm.nih.gov/pubmed/25429219	Amphotericin B; animals; Antiprotozoal Agents; Chitosan; chondroitin sulfate; Chondroitin Sulfates; Female; In vivo treatment; Kidney; Leishmania; Leishmania amazonensis; leishmaniasis; mice; Mice, Inbred BALB C; Nanoparticles; Tissue Distribution
2006	Jepson, Wendy	Private agricultural colonization on a Brazilian frontier, 1970-1980	Journal of Historical Geography	0305-7488	10.1016/j.jhg.2004.12.019	Private colonization is the use of companies and cooperatives to survey, demarcate and occupy land, build infrastructure, open roads, plan urban areas, and provide health services and education. Although state-directed colonization projects are strongly implicated in recent environmental and social changes in the Brazilian Amazon, areas settled by private colonization were larger than state-led s…	2006-10	839-863	4	32	J. Hist. Geogr.		Web of Science	WOS:000241475000008		brazil; environment; frontier expansion; land; land title; Mato Grosso; private colonization
2015	Oliveira, Danilo R.; Krettli, Antoniana U.; Aguiar, Anna Caroline C.; Leitão, Gilda G.; Vieira, Mariana N.; Martins, Karine S.; Leitão, Suzana G.	Ethnopharmacological evaluation of medicinal plants used against malaria by quilombola communities from Oriximiná, Brazil	Journal of Ethnopharmacology	1872-7573	10.1016/j.jep.2015.07.035	ETHNOPHARMACOLOGICAL RELEVANCE: Malaria is the most important parasitic disease in the world, including in the Amazon region, due to its high incidence. In addition, malaria is difficult to control because of the geographical characteristics of the endemic Amazon region. The quilombola communities of Oriximina, located in remote rainforest areas, have extensive experience with medicinal plants du…	2015-09-15	424-434		173	J Ethnopharmacol		PubMed	PMID: 26231451	http://www.ncbi.nlm.nih.gov/pubmed/26231451	Adult; Aged; Aged, 80 and over; Antimalarials; Antiplasmodial activity; Bioprospecting; brazil; Ethno-directed; Ethnopharmacology; Female; humans; Inhibitory Concentration 50; malaria; Male; Maroons; Medicine, Traditional; Middle Aged; Phytotherapy; Plant Extracts; Plants, Medicinal; Plasmodium falciparum; Traditional knowledge; Young Adult
2016	Nascimento, Rafael; Gouran, Hossein; Chakraborty, Sandeep; Gillespie, Hyrum W.; Almeida-Souza, Hebréia O.; Tu, Aye; Rao, Basuthkar J.; Feldstein, Paul A.; Bruening, George; Goulart, Luiz R.; Dandekar, Abhaya M.	The Type II Secreted Lipase/Esterase LesA is a Key Virulence Factor Required for Xylella fastidiosa Pathogenesis in Grapevines	Scientific Reports	2045-2322	10.1038/srep18598	Pierce's disease (PD) of grapevines is caused by Xylella fastidiosa (Xf), a xylem-limited gamma-proteobacterium that is responsible for several economically important crop diseases. The occlusion of xylem elements and interference with water transport by Xf and its associated biofilm have been posited as the main cause of PD symptom development; however, Xf virulence mechanisms have not been desc…	2016	18598		6	Sci Rep		PubMed	PMID: 26753904 PMCID: PMC4709584	http://www.ncbi.nlm.nih.gov/pubmed/26753904
2012	Lopes, Milene Valéria; Desoti, Vânia Cristina; Caleare, Angelo de Oliveira; Ueda-Nakamura, Tânia; Silva, Sueli Oliveira; Nakamura, Celso Vataru	Mitochondria Superoxide Anion Production Contributes to Geranylgeraniol-Induced Death in Leishmania amazonensis	Evidence-Based Complementary and Alternative Medicine: eCAM	1741-4288	10.1155/2012/298320	Here we demonstrate the activity of geranylgeraniol, the major bioactive constituent from seeds of Bixa orellana, against Leishmania amazonensis. Geranylgeraniol was identified through (1)H and (13)C nuclear magnetic resonance imaging and DEPT. The compound inhibited the promastigote and intracellular amastigote forms, with IC(50) of 11 ± 1.0 and 17.5 ± 0.7 μg/mL, respectively. This compound was …	2012	298320		2012	Evid Based Complement Alternat Med		PubMed	PMID: 23304195 PMCID: PMC3529489	http://www.ncbi.nlm.nih.gov/pubmed/23304195
2014	Rueda, Karina; Eduardo Trujillo, Jorge; Cesar Carranza, Julio; Adolfo Vallejo, Gustavo	Oral transmission of Trypanosoma cruzi: a new epidemiological scenario for Chagas' disease in Colombia and other South American countries	Biomedica	0120-4157	10.7705/biomedica.v34i4.2204	Many cases of infection caused by the oral transmission of Trypanosoma cruzi have been reported during the last decade. These have been due to the contamination of food by faeces from sylvatic triatomines or by leakage from reservoirs in areas where domiciliated vectors have been controlled or where there has been no prior background of domiciliation. The United Nations Food and Agriculture Organ…	2014-12	631-641	4	34	Biomedica	Oral transmission of Trypanosoma cruzi	Web of Science	WOS:000346626500017		Amazon region; brazil; Chagas' disease; colombia; Epidemiology; gastric mucin; i genotypes; rhodnius-prolixus; risk-factors; santa-catarina; surface-molecule; triatominae; Ttypanosoma cruzi; urban outbreak
2009	Moreira, A.; Fageria, N. K.	Soil Chemical Attributes of Amazonas State, Brazil	Communications in Soil Science and Plant Analysis	0010-3624	10.1080/00103620903175371	Amazonas State is the largest state in Brazil and mainly covered by tropical forest. Because of the importance of the tropical forest in maintaining soil health and a clean environment, conservation of the Amazon forest is a national priority. However, sustainable agriculture development is necessary in the state for the welfare of the local population. Maintaining soil fertility at an adequate l…	2009	2912-2925	17-18	40	Commun. Soil Sci. Plant Anal.		Web of Science	WOS:000274285500017		Base saturation; cation exchange capacity; lowland soils; oxisols; phosphorus; soil organic matter; soil pH; upland soils; varzea soils
2012	Loor Solorzano, Rey Gaston; Fouet, Olivier; Lemainque, Arnaud; Pavek, Sylvana; Boccara, Michel; Argout, Xavier; Amores, Freddy; Courtois, Brigitte; Risterucci, Ange Marie; Lanaud, Claire	Insight into the wild origin, migration and domestication history of the fine flavour Nacional Theobroma cacao L. variety from Ecuador	PloS One	1932-6203	10.1371/journal.pone.0048438	Ecuador's economic history has been closely linked to Theobroma cacao L cultivation, and specifically to the native fine flavour Nacional cocoa variety. The original Nacional cocoa trees are presently in danger of extinction due to foreign germplasm introductions. In a previous work, a few non-introgressed Nacional types were identified as potential founders of the modern Ecuadorian cocoa populat…	2012	e48438	11	7	PLoS ONE		PubMed	PMID: 23144883 PMCID: PMC3492346	http://www.ncbi.nlm.nih.gov/pubmed/23144883	Alleles; Biological Evolution; Cacao; Crops, Agricultural; Ecotype; ecuador; Genetic Loci; Genetic Markers; Genetic Variation; Genotype; Geography; History, 15th Century; History, 19th Century; History, Ancient; Microsatellite Repeats; Odors
2005	Dos S Vieira, José Maria; de P Azevedo, Maria Teresa; de Oliveira Azevedo, Sandra Maria Feliciano; Honda, Ricardo Yukio; Corrêa, Benedito	Toxic cyanobacteria and microcystin concentrations in a public water supply reservoir in the Brazilian Amazonia region	Toxicon: Official Journal of the International Society on Toxinology	0041-0101	10.1016/j.toxicon.2005.02.008	Toxic cyanobacteria in public water supply reservoirs represent a serious health risk as they can release potent cyanotoxins into the water. In the present study we analyzed surface water collected from the Utinga Reservoir, the main source of drinking water for the city of Belem-PA, in order to characterize the reservoir's cyanobacterial biota and to determine the toxicity of these organisms and…	2005-06-01	901-909	7	45	Toxicon		PubMed	PMID: 15904685	http://www.ncbi.nlm.nih.gov/pubmed/15904685	animals; Bacterial Toxins; brazil; cyanobacteria; Environmental Monitoring; mice; Microcystins; Peptides, Cyclic; Toxicity Tests, Acute; Water Microbiology; Water Pollutants; Water Supply
2007	Monteiro de Barros, Fabio Saito; Arruda, Mercia Eliane; Vasconcelos, Simao D.; Luitgards-Moura, Jose Francisco; Confalonieri, Ulisses; Rosa-Freitas, Maria Goreti; Tsouris, Pantelis; Lima-Camara, Tamara Nunes; Honorio, Nildimar Alves	Parity and age composition for Anopheles darlingi Root (Diptera : Culicidae) and Anopheles albitarsis Lynch-Arribalzaga (Diptera : Culicidae) of the northern Amazon Basin, Brazil	Journal of Vector Ecology	1081-1710	10.3376/1081-1710(2007)32[54:PAACFA]2.0.CO;2	Parity and age composition for Anopheles darlingi and Anopheles albitarsis in the northern Amazon Basin, Brazil, were investigated. Anopheline ovaries and ovarioles were examined in order to determine whether hourly and seasonal parity status for the vectors An. albitarsis and An. darlingi would vary in two different landscapes (forest and savanna/forest) where malaria is endemic in the northern …	2007-06	54-68	1	32	J. Vector Ecol.	Parity and age composition for Anopheles darlingi Root (Diptera	Web of Science	WOS:000247711500009	http://www.ncbi.nlm.nih.gov/pubmed/17633426	age composition; albitarsis; amazon basin; animals; Anopheles; Anopheles darlingi; brazil; climate; cuticular hydrocarbons; Female; field; Geography; Insect Vectors; malaria transmission; Male; Mosquitoes; mosquitos; ovarian development; Ovary; parity; populations; Reproduction; Seasons; vectors
2005	Webb, J.	Use of the ecosystem approach to population health - The case of mercury contamination in aquatic environments and riparian populations, Andean Amazon, Napo River Valley, Ecuador	Canadian Journal of Public Health-Revue Canadienne De Sante Publique	0008-4263		Background: Driven by accelerating transformation of land use in the Amazon, studies addressing the impacts of deforestation and mercury (Hg) leaching on the geophysical, biological, social, health, economic and political systems of Amazonian countries are crucial to evaluate the population health risks of these rapid changes. Methods: We used an ecosystem approach, integrating Hg measurements wi…	2005-02	44-46	1	96	Can. J. Public Health-Rev. Can. Sante Publ.		Web of Science	WOS:000226532700011	http://www.ncbi.nlm.nih.gov/pubmed/15682694	animals; brazilian amazon; Conservation of Natural Resources; deforestation; ecosystem; ecuador; Ecuador fisheries; exposure; fishes; Food Contamination; human geography; humans; lake; Mercury; Mercury Poisoning; methylation; neurotoxicity; Public Health; sediments; Tapajos River; Water Pollution, Chemical
2009	Medeiros, Jansen Fernandes; Py-Daniel, Victor; Barbosa, Ulysses Carvalho; Izzo, Thiago Junqueira	Mansonella ozzardi in Brazil: prevalence of infection in riverine communities in the Purus region, in the state of Amazonas	Memorias Do Instituto Oswaldo Cruz	0074-0276		This study was undertaken to investigate the prevalence of Mansonella ozzardi infection and to estimate the parasitic infection rate (PIR) in simuliid black flies in the municipality of Pauini, Amazonas, Brazil. We used thick blood films to examine 921 individuals in 35 riverine communities along the Pauini and Purus Rivers. Simuliids were caught in several communities. Flies were identified, sta…	2009-02	74-80	1	104	Mem. Inst. Oswaldo Cruz	Mansonella ozzardi in Brazil	Web of Science	WOS:000264042900012		Amazonas; brazil; Cerqueirellum amazonicum; colombia; comisaria-del-vaupes; filariasis; guyana; Mansonella ozzardi; Mansonelliasis; municipality; nematoda; onchocerca-volvulus; perstans; simuliid vector; transmission; vectors
2014	Marinho, Jamile Salim; Lima, Marcelo Oliveira; de Oliveira Santos, Elisabeth Conceicao; de Jesus, Iracina Maura; Pinheiro, Maria da Conceicao N.; Alves, Claudio Nahum; Sarkis Muller, Regina Celi	Mercury Speciation in Hair of Children in Three Communities of the Amazon, Brazil	Biomed Research International	2314-6133	10.1155/2014/945963	Children from riverside communities located downstream of gold mining areas may be chronically exposed to relatively high levels of MeHg through the consumption of fish of this region. The objective of this study was to evaluate and compare levels of THg and MeHg in hair of children less than 12 years in communities near mines in the municipality of Itaituba and in communities far from prospectin…	2014	945963			Biomed Res. Int.		Web of Science	WOS:000333311400001	http://www.ncbi.nlm.nih.gov/pubmed/24734253	Age; animals; blood; brazil; breast-milk; Child; Child, Preschool; diet; Environmental Exposure; Environmental Monitoring; Female; fish consumption; fishes; Fish Products; Geography; Hair; humans; Infant; Infant, Newborn; infants; Male; Mercury; Mercury Poisoning; Methylmercury Compounds; methylmercury exposure; neurotoxicity; pollution; tapajos river-basin; women
2006	Missawa, Nanci Akemi; Lima, Giovana Belem Moreira	[Spatial distribution of Lutzomyia longipalpis (Lutz & Neiva, 1912) and Lutzomyia cruzi (Mangabeira, 1938) in the State of Mato Grosso]	Revista Da Sociedade Brasileira De Medicina Tropical	0037-8682		Visceral leishmaniasis is currently considered an emergent and reemergent disease, in agricultural and urban zones, both in domestic and peridomestic areas. The objective of this work was to verify the spatial distribution of Lutzomyia longipalpis and Lutzomyia cruzi in Mato Grosso State. Data from 1996 to 2004 was collected by the Entomology Laboratory, whose captures were carried with a CDC lig…	2006-08	337-340	4	39	Rev. Soc. Bras. Med. Trop.		PubMed	PMID: 17119747	http://www.ncbi.nlm.nih.gov/pubmed/17119747	animals; brazil; Insect Vectors; Leishmaniasis, Visceral; Population Density; Population Dynamics; psychodidae
2001	de Thoisy, B.; Vogel, I.; Reynes, J. M.; Pouliquen, J. F.; Carme, B.; Kazanji, M.; Vie, J. C.	Health evaluation of translocated free-ranging primates in French Guiana	American Journal of Primatology	0275-2565	10.1002/ajp.1008	Among over 40 mammal species threatened by the filling of a hydroelectric dam reservoir in French Guiana, three species of primates have been translocated, comprising 124 red howler monkeys, six white-faced sakis, and 95 golden-handed tamarins. Health status of the animals was evaluated by direct physical examination and by hematological, biochemical, virological, and parasitological surveys of c…	2001-05	2017-01-16	1	54	Am. J. Primatol.		Web of Science	WOS:000168493700001		2 sites; Alouatta seniculus; Arbovirus; body measurements; brazilian amazon; chemistry values; clinical investigations; French Guiana; monkeys alouatta-seniculus; new-world monkeys; nonhuman-primates; parasites; Pithecia pithecia; Saguinus midas; Serology; simian malaria; squirrel-monkeys; virus type-i
2012	Araujo, Fabio Ribeiro; Lopes, Maria Aparecida	Diversity of use and local knowledge of palms (Arecaceae) in eastern Amazonia	Biodiversity and Conservation	0960-3115	10.1007/s10531-011-0195-9	Ethnobotanical information can clarify how dependent a community is on local plant resources and provide evidence about the consequences of resource exploitation. We performed a quantitative analysis on different aspects of knowledge and use of palms by the residents of the surrounding the Tucurui Hydroelectric Power Station reservoir, eastern Amazonia, and their relationship with socioeconomic f…	2012-02	487-501	2	21	Biodivers. Conserv.		Web of Science	WOS:000299703400011		biodiversity; brazil; communities; Consensus of informants; conservation; Environmental protection area; Ethnobotany; forest; indigenous knowledge; peru; Quantitative ethnobotany; Tocantins River; Tucurui; useful plants
2015	Fernandes, Ítalo A.; de Almeida, Letícia; Ferreira, Patrícia Espuri; Marques, Marcos J.; Rocha, Raíssa P.; Coelho, Luiz F. L.; Carvalho, Diogo T.; Viegas, Claudio	Synthesis and biological evaluation of novel piperidine-benzodioxole derivatives designed as potential leishmanicidal drug candidates	Bioorganic & Medicinal Chemistry Letters	1464-3405	10.1016/j.bmcl.2015.05.068	A novel series of ester and carbamate derivatives was synthesized and evaluated its activities against Leishmania amazonensis. All compounds exhibited weaker leishmanicidal activity than amphotericin B. However, results indicated that substituents on the aryl-acyl subunit are important for modulation of the leishmanicidal effect. The nitro derivative showed the highest activity of the series with…	2015-08-15	3346-3349	16	25	Bioorg. Med. Chem. Lett.		PubMed	PMID: 26094119	http://www.ncbi.nlm.nih.gov/pubmed/26094119	Antiprotozoal Agents; Benzodioxoles; Drug Discovery; humans; Inhibitory Concentration 50; Leishmania; Leishmania amazonensis; leishmaniasis; leishmanicidal activity; Medicinal chemistry; Molecular Structure; Piperidines; Piperine
2008	de Morais-Teixeira, Eliane; de Carvalho, Alcione S.; da Costa, Jorge C. S.; Duarte, Silvio L.; Mendonca, Jorge S.; Boechat, Nubia; Rabello, Ana	In vitro and in vivo activity of meglumine antimoniate produced at Farmanguinhos-Fiocruz, Brazil, against Leishmania (Leishmania) amazonensis, L (L.) chagasi and L (Viannia) braziliensis	Memorias Do Instituto Oswaldo Cruz	0074-0276		The leishmanicidal activity of four batches of meglumine antimoniate, produced in Farmanguinhos-Fiocruz, Brazil (TAMs), was assessed and compared to Glucantime (R)-Aventis Pharma Ltda. Using the amastigote-like in vitro model, the active concentrations of Sbv varied from 10 mu g/ml to 300 mu g/ml for L. ( L.) chagasi and from 50 mu g/ml to 300 mu g/ml for L. ( L.) amazonensis, with no statistical…	2008-06	358-362	4	103	Mem. Inst. Oswaldo Cruz		Web of Science	WOS:000257984300008		drug evaluation; in vitro; in vivo; leishmaniasis; meglumine antimoniate; proprietary sodium stibogluconate; treatment; Visceral leishmaniasis
2016	González-Merizalde, Max V.; Menezes-Filho, José A.; Cruz-Erazo, Claudia Teresa; Bermeo-Flores, Santos Amable; Sánchez-Castillo, María Obdulia; Hernández-Bonilla, David; Mora, Abrahan	Manganese and Mercury Levels in Water, Sediments, and Children Living Near Gold-Mining Areas of the Nangaritza River Basin, Ecuadorian Amazon	Archives of Environmental Contamination and Toxicology	1432-0703	10.1007/s00244-016-0285-5	Artisanal and small-scale gold-mining activities performed in mountain areas of the Southern Ecuadorian Amazon have incorporated several heavy metals into the aquatic systems, thus increasing the risk of exposure in populations living in adjacent zones. Therefore, the objective of this study was to evaluate the contamination levels of mercury (Hg) and manganese (Mn) in several rivers of the Nanga…	2016-08	171-182	2	71	Arch. Environ. Contam. Toxicol.		PubMed	PMID: 27173830	http://www.ncbi.nlm.nih.gov/pubmed/27173830
2005	Pan, W. K. Y.; Bilsborrow, R. E.	The use of a multilevel statistical model to analyze factors influencing land use: a study of the Ecuadorian Amazon	Global and Planetary Change	0921-8181	10.1016/j.gloplacha.2004.10.014	This research introduces a novel application of a constrained multivariate response multilevel model of land use. Methodological objectives are (1) to examine the conceptual specification of a multilevel model of land use and (2) to incorporate constraints in multilevel model estimation to reflect the ipsative nature of land use as a response. The substantive objective is to demonstrate and repor…	2005-07	232-252	2017-02-04	47	Glob. Planet. Change	The use of a multilevel statistical model to analyze factors influencing land use	Web of Science	WOS:000231753100016		brazilian amazon; community; constrained/ipsative response; covariance structure; cover change; determinants; disease; dynamics; ecuador; ipsative measures; land use; mixed-model; multilevel model; population-environment; structural/community effects; tropical deforestation
2013	Sanz-Biset, Jaume; Cañigueral, Salvador	Plants as medicinal stressors, the case of depurative practices in Chazuta valley (Peruvian Amazonia)	Journal of Ethnopharmacology	1872-7573	10.1016/j.jep.2012.09.053	ETHNOPHARMACOLOGICAL RELEVANCE: Depurative practices, based on taking emetic plants and the restriction of food intake, are very much used in the traditional medicine of Chazuta (Peruvian Amazon) not only to restore health but also to maintain it. AIM OF THE STUDY: To describe Chazuta's depurative practices, within a theoretical framework that involves the stress system and which defines the role…	2013-01-09	67-76	1	145	J Ethnopharmacol		PubMed	PMID: 23123268	http://www.ncbi.nlm.nih.gov/pubmed/23123268	Adaptation, Psychological; Adult; Emetics; Female; humans; Male; Medicine, Traditional; peru; Plants, Medicinal; Rural Population; Stress, Psychological; Vomiting
2012	da Silva-Nunes, Monica; Moreno, Marta; Conn, Jan E.; Gamboa, Dionicia; Abeles, Shira; Vinetz, Joseph M.; Ferreira, Marcelo U.	Amazonian malaria: Asymptomatic human reservoirs, diagnostic challenges, environmentally driven changes in mosquito vector populations, and the mandate for sustainable control strategies	Acta Tropica	0001-706X	10.1016/j.actatropica.2011.10.001	Across the Americas and the Caribbean, nearly 561,000 slide-confirmed malaria infections were reported officially in 2008. The nine Amazonian countries accounted for 89% of these infections; Brazil and Peru alone contributed 56% and 7% of them, respectively. Local populations of the relatively neglected parasite Plasmodium vivax, which currently accounts for 77% of the regional malaria burden, ar…	2012-03	281-291	3	121	Acta Trop.	Amazonian malaria	Web of Science	WOS:000302668500017	http://www.ncbi.nlm.nih.gov/pubmed/22015425	animals; anopheles nyssorhynchus albitarsis; brazil; brazilian amazon; Carrier State; Communicable Disease Control; community-randomized-trial; culicidae; Diagnostics; diptera-culicidae; Disease Transmission, Infectious; disease vectors; ecology; environment; genetic-structure; Health Policy; humans; Insecticide-Treated Bednets; malaria; Mosquito Control; naturally acquired antibodies; peru; peru…
2008	Lacerda, Henio G.; Monteiro, Gloria R.; Oliveira, Carlos C. G.; Suassuna, Fernando B.; Queiroz, Jose W.; Barbosa, James D. A.; Martins, Daniella R.; Reis, Mitemayer G.; Ko, Albert I.; Jeronimo, Selma M. B.	Leptospirosis in a subsistence farming community in Brazil	Transactions of the Royal Society of Tropical Medicine and Hygiene	0035-9203	10.1016/j.trstmh.2008.05.010	Leptospirosis has been reported in rural areas of Brazil. However, there is limited information about the exposure risk or the risk of Leptospira infection for rural-based populations. A cross-sectional study was carried out in order to determine the prevalence and risk factors for prior Leptospira infection in a rural subsistence farming region of the state of Rio Grande do Norte, an area in whi…	2008-12	1233-1238	12	102	Trans. Roy. Soc. Trop. Med. Hyg.		Web of Science	WOS:000261285500011		amazon; antibodies; barbados; brazil; Disease outbreaks; illness; infection; leptospirosis; Outbreak; prevalence; risk-factors; Rural population; serodiagnosis; serovar; Surveillance; urban epidemic
2015	Reis Dias, Marcia Kelly; Neves, Ligia Rigor; Barbosa Marinho, Renata das Gracas; Pinheiro, Douglas Anadias; Tavares-Dias, Marcos	Parasitism in tambatinga (Colossoma macropomum x Piaractus brachypomus, Characidae) farmed in the Amazon, Brazil	Acta Amazonica	0044-5967	10.1590/1809-4392201400974	The studies on parasites and parasitic diseases are of great interest to fish farms, because both can affect the performance of the fish. The aim of study was to investigate the parasitic fauna and parasite-host relationship in Colossoma macropomum x Piaractus brachypomus (tambatinga) of 10 fish farms from the Amapa State, in the Amazon. Of the 503 fish examined 63.1% were parasitized, and a tota…	2015-06	231-238	2	45	ACTA AMAZON.		Web of Science	WOS:000351658300011		aggregation; culture; ecology; ectoparasites; fish; fish farms; hybrids; parasites; sanity
2014	Hahn, Micah B.; Olson, Sarah H.; Vittor, Amy Y.; Barcellos, Christovam; Patz, Jonathan A.; Pan, William	Conservation efforts and malaria in the Brazilian Amazon	The American Journal of Tropical Medicine and Hygiene	1476-1645	10.4269/ajtmh.13-0323	We respond to Valle and Clark, who assert that "conservation efforts may increase malaria burden in the Brazilian Amazon," because the relationship between forest cover and malaria incidence was stronger than the effect of the deforestation rate. We contend that their conclusion is flawed because of limitations in their methodology that we discuss in detail. Most important are the exclusion of on…	2014-04	591-594	4	90	Am. J. Trop. Med. Hyg.		PubMed	PMID: 24277787 PMCID: PMC3973497	http://www.ncbi.nlm.nih.gov/pubmed/24277787	Conservation of Natural Resources; humans; malaria
2007	Godoy, Ricardo; Reyes-Garcia, Victoria; Huanca, Tomas; Leonard, William R.; McDade, Thomas; Tanner, Susan; Seyfried, Craig	On the measure of income and the economic unimportance of social capital - Evidence from a native Amazonian society of farmers and foragers	Journal of Anthropological Research	0091-7710		Economists equate economic sefl-sufficiency (autarky) with low income and stress the economic role of social capital as a form of self-insurance in poor rural areas of developing nations. In contrast, anthropologists speak of the "original affluence" of foragers and see social capital as serving economic and social roles. Economists do not work with highly autarkic peoples such as part- or full-t…	2007	239-260	2	63	J. Anthropol. Res.		Web of Science	WOS:000247521000007		amazon; Autarky; bolivia; bolivian-amazon; Food; foragers; health-risk; horticulturalist; income; insurance; reciprocity; Tsimane'; Tsimane
2011	Tanner, Susan; Chuquimia-Choque, Maria E.; Huanca, Tomas; McDade, Thomas W.; Leonard, William R.; Reyes-Garcia, Victoria	The effects of local medicinal knowledge and hygiene on helminth infections in an Amazonian society	Social Science & Medicine	0277-9536	10.1016/j.socscimed.2010.12.012	Social science has long recognized the importance of understanding how interactions between culture and behavior shape disease patterns, especially in resource-poor areas where individuals draw on multiple medical treatments to maintain health. While global health programs aimed at controlling high infection rates of soil-transmitted helminthes among indigenous groups often acknowledge the value …	2011-03	701-709	5	72	Soc. Sci. Med.		Web of Science	WOS:000289911600009		anemia; bolivia; Child health; children; ethnobotanical knowledge; Ethnomedical knowledge; health; Helminth parasites; Infectious disease; lowland bolivia; neglected tropical diseases; nutritional-status; physical growth; prevalence; Tsimane; Tsimane' Amerindians
2008	McDade, T. W.; Reyes-García, V.; Tanner, S.; Huanca, T.; Leonard, W. R.	Maintenance versus growth: investigating the costs of immune activation among children in lowland Bolivia	American Journal of Physical Anthropology	1096-8644	10.1002/ajpa.20831	Immune function is a central component of maintenance effort, and it provides critical protection against the potentially life threatening effects of pathogens. However, immune defenses are energetically expensive, and the resources they consume are not available to support other activities related to growth and/or reproduction. In our study we use a life history theory framework to investigate t…	2008-08	478-484	4	136	Am. J. Phys. Anthropol.	Maintenance versus growth	PubMed	PMID: 18383156	http://www.ncbi.nlm.nih.gov/pubmed/18383156	agriculture; Body Height; Body Weight; bolivia; Child; Child, Preschool; culture; Female; Geography; growth; Health Status; humans; Immune System; Life Style; Male; Skinfold Thickness; Socioeconomic Factors
2000	Maurice-Bourgoin, L.; Quiroga, I.; Chincheros, J.; Courau, P.	Mercury distribution in waters and fishes of the upper Madeira rivers and mercury exposure in riparian Amazonian populations	Science of the Total Environment	0048-9697	10.1016/S0048-9697(00)00542-8	In this paper, the results of mercury concentrations in two abiotic compartments (river water and suspended particles) and two biotic compartments (fish and human hair) from the upper Madeira rivers of the Bolivian Amazon basin are presented. Because of the local hydrological regimes and a high deposition rate in the plain, due to the presence of a subsidence zone at the bottom of the Andean pied…	2000-10-09	73-86	2017-01-03	260	Sci. Total Environ.		Web of Science	WOS:000089587000007	http://www.ncbi.nlm.nih.gov/pubmed/11032117	Adolescent; Adult; Aged; amazon basin; animals; basin; brazil; Child; Child, Preschool; contamination; Environmental Exposure; Environmental Monitoring; Female; fish; Fresh Water; gold; Hair; human hair; humans; Male; Mercury; methylmercury; Methylmercury Compounds; Middle Aged; mining; pollution; South America; surface waters; upper Madeira; Water Pollutants, Chemical
2001	Schroth, G.; Elias, M. E. A.; Macedo, J. L. V.; D'Angelo, S. A.; Lieberei, R.	Growth, yields and mineral nutrition of cupuacu (Theobroma grandiflorum) in two multi-strata agroforestry systems on a ferralitic Amazonian upland soil at four fertilization levels	Journal of Applied Botany-Angewandte Botanik	0949-5460		Cupuacu (Theobroma grandiflorum) is an economically important Amazonian tree crop and a common component of agroforestry systems on the infertile soils of the Amazon region. To provide farmers with recommendations on nutrient management for this species, information on the relationships between fertilizer input, nutrient availability in the soil, foliar nutrient levels, growth and yield of the tr…	2001-04	67-74	2017-01-02	75	J. Appl. Bot.-Angew. Bot.		Web of Science	WOS:000169043200012		brazil; fallow; primary forest; slash-and-burn
2013	Undurraga, Eduardo A.; Behrman, Jere R.; Grigorenko, Elena L.; Schultz, Alan; Yiu, Julie; Godoy, Ricardo A.	Math skills and market and non-market outcomes: Evidence from an Amazonian society of forager-farmers	Economics of Education Review	0272-7757	10.1016/j.econedurev.2013.09.004	Research in industrial nations suggests that formal math skills are associated with improvements in market and non-market outcomes. But do these associations also hold in a highly autarkic setting with a limited formal labor market? We examined this question using observational annual panel data (2008 and 2009) from 1121 adults in a native Amazonian society of forager-farmers in Bolivia (Tsimane'…	2013-12	138-147		37	Econ. Educ. Rev.	Math skills and market and non-market outcomes	Web of Science	WOS:000329557800012		basic skills; cognitive skills; developing-countries; earnings; Economic development; Educational economics; Human capital
2012	Moreira, A.; Moraes, L. a. C.; Fageria, N. K.	Nutritional Limitations in Multi-Strata Agroforestry System with Native Amazonian Plants	Journal of Plant Nutrition	0190-4167	10.1080/01904167.2012.706676	A multi-strata agroforestry system is mentioned as the most promising option for the sustainable agricultural in infertile upland soils of Central Amazonia. However, studies showed that the sustainability of this land use does not exist. The aim of this work was to evaluate the soil fertility and nutritional state of native Amazon plant species cultivated in a Xanthic Ferralsol (dystrophic Yellow…	2012	1791-1805	12	35	J. Plant Nutr.		Web of Science	WOS:000308025400003		amazon; brazil; fertilization; foliar diagnosis; forest; growth; mineral-nutrition; nutritional requirement; peach palm; soil; soil fertility; trees; yields
2000	Salcedo, J. M. V.; Camargo, E. P.; Krieger, H.; da Silva, L. H. P.; Camargo, L. M. A.	Malaria control in an agro-industrial settlement of Rondonia (Western Amazon Region, Brazil)	Memorias Do Instituto Oswaldo Cruz	0074-0276	10.1590/S0074-02762000000200001	A malaria control pilot project was developed in the Urupa agro-industrial farm that is situated in the State of Rondonia (Western Amazon Region, Brazil). Around 180 inhabitants had been surveyed for the past five years. The control measures were based on (1) training a community agent to perform on the spot microscopical diagnosis of malaria and to treat the uncomplicated cases of malaria; (2) l…	2000-04	139-145	2	95	Mem. Inst. Oswaldo Cruz		Web of Science	WOS:000086106400001	http://www.ncbi.nlm.nih.gov/pubmed/10733729	Adolescent; Adult; Age Distribution; Amazon region; brazil; Child; Child, Preschool; colombia; control; ecuador; Epidemiology; Female; Health Surveys; humans; incidence; Infant; Infant, Newborn; Linear Models; malaria; Malaria, Falciparum; Malaria, Vivax; Male; peru; Pilot Projects; Plasmodium falciparum; Plasmodium vivax; prevalence; rondonia; Rural Health; Seasons; Sex Distribution
2008	Berti-Moser, Jesus; Gonzalez-Rivas, Julio; Navarro, Edith	Seasonal and temporal fluctuations of larval densites of Anopheles darlingi Root (Diptera: Culicidae) and insects associated to the habitat in San Isidro Parish, Sifontes municipality, Bolivar state, Venezuela	Boletin De Malariologia Y Salud Ambiental	1690-4648		Anopheles darlingi Root has been considered under natural conditions as human malaria's principal vector in South America. In Venezuela, Amazonas and Bolivar States, it is responsible for 90 % of malaria cases reported in the country. Field surveys and mosquito larvae sampling of mosquito breeding sites in mining areas, were carried out in seven localities of Sifontes county, Bolivar state during…	2008-12	175-187	2	48	Bol. Malar. Salud. Ambient.	Seasonal and temporal fluctuations of larval densites of Anopheles darlingi Root (Diptera	Web of Science	WOS:000207557100009		Anopheles; aquatic insects; Bolivar state; habitat; larvae; malaria; physical-chemical factors; Seasonal variations; venezuela
2007	Brenzan, Mislaine Adriana; Nakamura, Celso Vataru; Prado Dias Filho, Benedito; Ueda-Nakamura, Tânia; Young, Maria Claudia M.; Aparício Garcia Cortez, Diógenes	Antileishmanial activity of crude extract and coumarin from Calophyllum brasiliense leaves against Leishmania amazonensis	Parasitology Research	0932-0113	10.1007/s00436-007-0542-7	Infections by protozoans of the genus Leishmania are a major worldwide health problem, with high endemicity in developing countries. The drugs of choice for the treatment of leishmaniasis are the pentavalent antimonials, which show renal and cardiac toxicity. As part of a search for new drugs against leishmaniasis, we evaluated the in vitro leishmanicidal activity of the (-) mammea A/BB. The comp…	2007-08	715-722	3	101	Parasitol. Res.		PubMed	PMID: 17483964	http://www.ncbi.nlm.nih.gov/pubmed/17483964	animals; Antiprotozoal Agents; Calophyllum; Cell Line; Coumarins; Leishmania; Macrophages; mice; Microscopy, Electron, Transmission; Parasitic Sensitivity Tests; Plant Extracts; Plant Leaves
2000	Madaleno, I.	Urban agriculture in Belem, Brazil	Cities	0264-2751	10.1016/S0264-2751(99)00053-0	Growing one's own food is an important survival strategy, so it shouldn't be surprising that many urbanites produce food, even in congested cities. Urban agriculture concerns such farming as animal husbandry, the growing of fruit trees, crops of basic grains and horticulture, which coexist in the city with tree crops, and the raising of rabbits, poultry, or other stock. With regard to the edible …	2000-02	73-77	1	17	Cities		Web of Science	WOS:000084838900008		agriculture incomes; Latin America; Nutrition
2012	Morais, Sirlei Antunes; Urbinatti, Paulo Roberto; Mureb Sallum, Maria Anice; Kuniy, Adriana Akemi; Moresco, Gilberto Gilmar; Fernandes, Aristides; Nagaki, Sandra Sayuri; Natal, Delsio	BRAZILIAN MOSQUITO (DIPTERA: CULICIDAE) FAUNA. I. Anopheles SPECIES FROM PORTO VELHO, RONDONIA STATE, WESTERN AMAZON, BRAZIL	Revista Do Instituto De Medicina Tropical De Sao Paulo	0036-4665		This study contributes to knowledge of Anopheles species, including vectors of Plasmodium from the western Brazilian Amazon in Porto Velho, Rondonia State. The sampling area has undergone substantial environmental changes as a consequence of agricultural and hydroelectric projects, which have caused intensive deforestation and favored habitats for some mosquito species. The purpose of this study …	2012-12	331-335	6	54	Rev. Inst. Med. Trop. Sao Paulo	BRAZILIAN MOSQUITO (DIPTERA	Web of Science	WOS:000311053900008	http://www.ncbi.nlm.nih.gov/pubmed/23152319	1st record; amazon basin; animals; Anopheles; brazil; culicidae; Fauna records; Insect Vectors; konderi; malaria; Malaria epidemiology; malaria transmission; mato-grosso; nuneztovari; oswaldoi; resurrection; synonymy; systematic notes; vectors
2011	Santos, Jean Carlos; Leal, Inara Roberta; Almeida-Cortez, Jarcilene Silva; Wilson Fernandes, G.; Tabarelli, Marcelo	Caatinga: the scientific negligence experienced by a dry tropical forest	Tropical Conservation Science	1940-0829		Seasonally dry tropical forests (SDTFs) provide a habitat for a diverse number of species and cover significant land areas. Yet, the amount of scientific research they have attracted is minimal. Recently, an international debate on the generality, consequences and forces keeping SDTFs in a position of relative negligence has begun. This paper assesses and compares biodiversity-related knowledge a…	2011	276-286	3	4	Trop. Conserv. Sci.	Caatinga	Web of Science	WOS:000300903900006		america; biodiversity conservation; biodiversity-related knowledge; brazil; capacity-building; deforestation; diversity; ecology; impact; management; mexico
2009	Oliveira, Alaíde B.; Dolabela, Maria Fâni; Braga, Fernão C.; Jácome, Rose L. R. P.; Varotti, Fernando P.; Póvoa, Marinete M.	Plant-derived antimalarial agents: new leads and efficient phythomedicines. Part I. Alkaloids	Anais Da Academia Brasileira De Ciências	1678-2690		Malaria remains one of the most serious world health problem and the major cause of mortality and morbidity in the endemic regions. Brazil is among the 30 high-burden countries and most of the cases occur in the Legal Amazonian Region. New chemotherapeutical agents are needed for the treatment of malaria. Many plant species are used in traditional medicines of malarious countries and a relatively…	2009-12	715-740	4	81	An. Acad. Bras. Cienc.	Plant-derived antimalarial agents	PubMed	PMID: 19893898	http://www.ncbi.nlm.nih.gov/pubmed/19893898	Alkaloids; animals; Antimalarials; Drug Design; humans; Phytotherapy; Plants, Medicinal
2010	Reyes-Garcia, Victoria; Gravlee, Clarence C.; McDade, Thomas W.; Huanca, Tomas; Leonard, William R.; Tanner, Susan	Cultural Consonance and Body Morphology: Estimates With Longitudinal Data From an Amazonian Society	American Journal of Physical Anthropology	0002-9483	10.1002/ajpa.21303	Researchers have hypothesized that the degree to which an individual's actual behavior approximates the culturally valued lifestyle encoded in the dominant cultural model has consequences for physical and mental health. We contribute to this line of research by analyzing data from a longitudinal study composed of five annual surveys (2002-2006 inclusive) from 791 adults in one society of foragers…	2010-10	167-174	2	143	Am. J. Phys. Anthropol.	Cultural Consonance and Body Morphology	Web of Science	WOS:000282293300001		anthropometric measurements; arterial-blood-pressure; bolivia; bolivian amazon; consumption; context; disease risk-factors; health; immune function; life-style incongruity; panel data; samoan youth; Tsimane'; urban brazil
2004	Buitron, D.; Hurtig, A. K.; San Sebastian, M.	Nutritional status of Naporuna children under five in the Amazon region of Ecuador	Revista Panamericana De Salud Publica-Pan American Journal of Public Health	1020-4989		Objectives. To assess the nutritional status of Naporuna children under five years of age from the Amazon region of Ecuador, and to identify risk factors for developing malnutrition in this population group. Methods. A survey-based cross-sectional study was carried out in Orellana, a province in northeastern Ecuador, between June 2001 and February 2002. Household interviews were conducted in 30 c…	2004-03	151-159	3	15	Rev. Panam. Salud Publica		Web of Science	WOS:000227177600003	http://www.ncbi.nlm.nih.gov/pubmed/15096286	basin; Child, Preschool; Cross-Sectional Studies; ecuador; Female; humans; Indians, South American; Infant; Infant, Newborn; Male; Malnutrition; Nutritional status; risk factors
2007	Brabec, Marek; Godoy, Ricardo; Reyes-García, Victoria; Leonard, William R.	BMI, income, and social capital in a native Amazonian society: interaction between relative and community variables	American Journal of Human Biology: The Official Journal of the Human Biology Council	1042-0533	10.1002/ajhb.20606	Researchers have shown interest in the relation between (a) social capital and individual income and (b) the individual health of people of industrial nations. The socioeconomic complexity of industrial nations makes it difficult to arrive at firm conclusions. We circumvent the obstacle by using data from a small-scale rural society of foragers-farmers in the Bolivian Amazon (Tsimane'). We examin…	2007-08	459-474	4	19	Am. J. Hum. Biol.	BMI, income, and social capital in a native Amazonian society	PubMed	PMID: 17546614	http://www.ncbi.nlm.nih.gov/pubmed/17546614	Adolescent; Adult; agriculture; Body Mass Index; bolivia; Female; Health Status; humans; income; Indians, South American; Interpersonal Relations; Male; Models, Theoretical; Population Groups; Rural Population; Social Class; Social Control, Informal; Social Desirability; Sociology
2014	Aston, Emily J.; Mayor, Pedro; Bowman, Dwight D.; Mohammed, Hussni O.; Liotta, Janice L.; Kwok, Oliver; Dubey, J. P.	Use of filter papers to determine seroprevalence of Toxoplasma gondii among hunted ungulates in remote Peruvian Amazon	International Journal for Parasitology. Parasites and Wildlife	2213-2244	10.1016/j.ijppaw.2013.12.001	Toxoplasmosis is a zoonosis caused by the protozoan Toxoplasma gondii, and it is found worldwide. To determine whether ungulates are reservoirs of T. gondii in an isolated and remote region of the northeastern Peruvian Amazon, antibodies to T. gondii were determined in 5 species of ungulates by the modified agglutination test (MAT). These animals were hunted by subsistence hunters along the Yavar…	2014-04	15-19	1	3	Int J Parasitol Parasites Wildl		PubMed	PMID: 24918073 PMCID: PMC4047960	http://www.ncbi.nlm.nih.gov/pubmed/24918073	Brocket deer (Mazama americana, Mazama gouazoubira); Filter paper; Lowland tapir (Tapirus terrestris); Modified agglutination test; Peccary (Pecari tajacu, Tayassu pecari); Toxoplasma gondii
2015	Sherman, Mya; Ford, James; Llanos-Cuentas, Alejandro; Jose Valdivia, Maria; Bussalleu, Alejandra	Vulnerability and adaptive capacity of community food systems in the Peruvian Amazon: a case study from Panaillo	Natural Hazards	0921-030X	10.1007/s11069-015-1690-1	Rainfall variability and related hydrological disasters are serious threats to agricultural production in developing countries. Since projections of climate change indicate an increase in the frequency and intensity of climatic hazards such as flooding and droughts, it is important to understand communities' adaptive capacity to extreme hydrological events. This research uses a case study approac…	2015-07	2049-2079	3	77	Nat. Hazards	Vulnerability and adaptive capacity of community food systems in the Peruvian Amazon	Web of Science	WOS:000355633100034		Adaptation; amazon; climate-change; Climate change; coping strategies; ecuadorian amazon; flood-plain forests; Food security; Food system; Indigenous; indigenous peoples; land-use; migration; peru; rainfall variability; social vulnerability; Vulnerability, flood
2006	Egler, Silvia G.; Rodrigues-Filho, Saulo; Villas-Boas, Roberto C.; Beinhoff, Christian	Evaluation of mercury pollution in cultivated and wild plants from two small communities of the Tapajo's gold mining reserve, Para State, Brazil	Science of the Total Environment	0048-9697	10.1016/j.scitotenv.2005.09.037	This study examines the total Hg contamination in soil and sediments, and the correlation between the total Hg concentration in soil and vegetables in two small scale gold mining areas, Sao Chico and Creporizinho, in the State of Para, Brazilian Amazon. Total Hg values for soil samples for both study areas are higher than region background values (ca. 0.15 mg/kg). At Sao Chico, mean values in soi…	2006-09-01	424-433	1	368	Sci. Total Environ.		Web of Science	WOS:000240179900043	http://www.ncbi.nlm.nih.gov/pubmed/16236346	Angiosperms; brazil; contamination; Environmental Monitoring; Environmental Pollution; food chain; Food Contamination; Geologic Sediments; gold; gold mining; Mercury; metals; mining; Soil Pollutants; Tapajos; toxic elements; Vegetables
2006	Vasconcelos, Cíntia Honório; Novo, Evlyn Márcia Leão de Moraes; Donalisio, Maria Rita	[Use of remote sensing to study the influence of environmental changes on malaria distribution in the Brazilian Amazon]	Cadernos De Saúde Pública	0102-311X	/S0102-311X2006000300006	Construction of the Tucuruí hydroelectric dam in Southeast Pará State, Brazil, in 1981, caused enormous environmental changes, deforestation, and human migration to the region. This study focuses on the influence of these changes and the appearance of malaria in the municipality of Jacundá, Pará, using remote sensing and geographic information systems. The variables used to construct maps were di…	2006-03	517-526	3	22	Cad Saude Publica		PubMed	PMID: 16583095	http://www.ncbi.nlm.nih.gov/pubmed/16583095	Biodegradation, Environmental; brazil; Conservation of Natural Resources; Disease Notification; emigration and immigration; environment; Geographic information systems; humans; malaria; risk; Satellite Communications; Topography, Medical; trees
2012	Prioste, Fabíola Eloisa Setim; Zwarg, Ticiana; Teixeira, Rodrigo Hidalgo; Vanstreels, Ralph Eric Thijl; Rocha, Arnaldo; Matushima, Eliana Reiko	Hematologic reference values for clinically healthy captive golden conures (Guaruba guarouba)	Avian Diseases	0005-2086	10.1637/10225-043012-Reg.1	Golden conures or ararajubas (Guaruba guarouba) are endangered parrots endemic to the Brazilian Amazon forest. Body mass, blood cell counts, and total plasma protein were determined for 70 clinically healthy golden conures captive at zoologic parks and private breeder facilities in Brazil. Hematologic results (mean +/- SD) were: Erythrocytes 3.6 +/- 0.5 x 10(6) cells/mm3, hemoglobin 12.8 +/- 1.4 …	2012-12	701-703	4	56	Avian Dis.		PubMed	PMID: 23397841	http://www.ncbi.nlm.nih.gov/pubmed/23397841	Age Factors; animals; Animals, Zoo; Conservation of Natural Resources; Female; Hematologic Tests; Male; Parrots; Reference Values
2013	Maroli, M.; Feliciangeli, M. D.; Bichaud, L.; Charrel, R. N.; Gradoni, L.	Phlebotomine sandflies and the spreading of leishmaniases and other diseases of public health concern	Medical and Veterinary Entomology	1365-2915	10.1111/j.1365-2915.2012.01034.x	Phlebotomine sandflies transmit pathogens that affect humans and animals worldwide. We review the roles of phlebotomines in the spreading of leishmaniases, sandfly fever, summer meningitis, vesicular stomatitis, Chandipura virus encephalitis and Carrión's disease. Among over 800 species of sandfly recorded, 98 are proven or suspected vectors of human leishmaniases; these include 42 Phlebotomus sp…	2013-06	123-147	2	27	Med. Vet. Entomol.		PubMed	PMID: 22924419	http://www.ncbi.nlm.nih.gov/pubmed/22924419; http://www.ncbi.nlm.nih.gov/pubmed/22924419	american cutaneous leishmaniasis; Animal Distribution; animals; Arboviruses; Arbovirus Infections; Bartonella; Bartonella Infections; canine antibody-response; Carrion's disease; chandipura-virus; Chandipura virus encephalitis; Insect Vectors; Leishmania; leishmaniasis; lutzomyia-longipalpis diptera; new-jersey virus; north-central venezuela; phlebotomine sandflies; psychodidae; sand flies dipter…
2011	Velasquez-Lopez, Patricio C.; Veiga, Marcelo M.; Klein, Bern; Shandro, Janis A.; Hall, Ken	Cyanidation of mercury-rich tailings in artisanal and small-scale gold mining: identifying strategies to manage environmental risks in Southern Ecuador	Journal of Cleaner Production	0959-6526	10.1016/j.jclepro.2010.09.008	In many countries, such as Brazil, Colombia, Ecuador, Indonesia, Venezuela and Zimbabwe, amalgamated tailings are leached with cyanide to recover remaining gold. This paper describes a recently completed study conducted at seven gold processing centers in Portovelo-Zaruma, Southern Ecuador, which involved consultation with local miners. The objective of the study was to understand the behaviour o…	2011-07	1125-1133	2017-09-10	19	J. Clean Prod.	Cyanidation of mercury-rich tailings in artisanal and small-scale gold mining	Web of Science	WOS:000290702800024		Artisanal gold mining; brazilian amazon; communities; contamination; Cyanidation; ecosystems; exposed children; health; impact; Mercury contamination; Mercury-rich tailings; pollution; pr china; river basin; Southern Ecuador
2007	Mela, M.; Randi, M. a. F.; Ventura, D. F.; Carvalho, C. E. V.; Pelletier, E.; Ribeiro, C. A. Oliveira	Effects of dietary methylmercury on liver and kidney histology in the neotropical fish Hoplias malabaricus	Ecotoxicology and Environmental Safety	0147-6513	10.1016/j.ecoenv.2006.11.013	Methylmercury is a potent toxic present in Amazonian fish species due to gold mining activities. In the present work, we investigated the morphological effects of methylmercury in liver and kidney of Hoplias malabaricus feeding contaminated prey fish over 70 days. Two groups of nine mature fish (tested and control) were acclimatized for four weeks to laboratory conditions and then the tested grou…	2007-11	426-435	3	68	Ecotox. Environ. Safe.		Web of Science	WOS:000251067500014	http://www.ncbi.nlm.nih.gov/pubmed/17296226	animals; biomarkers; brazil; contamination; cytopathology; diet; english sole; fishes; flounder pleuronectes-americanus; food chain; Food Contamination; hepatic-lesions; histopathology; Hoplias malabaricus; Kidney; Liver; melanomacrophage centers; mercury exposure; methylmercury; Methylmercury Compounds; tapajos river-basin; Time Factors; Tropical Climate; tropical fish; Water Pollutants, Chemica…
2015	Soares, Felipe Nogueira; Oliveira, Maria Emilia Franco; Padilha-Nakaghi, Luciana Cristina; de Oliveira, Luís Guilherme; Feliciano, Marcus Antônio Rossi; de Oliveira, Felipe Brener Bezerra; Teixeira, Pedro Paulo Maia; Vicente, Wilter Ricardo Russiano; Faturi, Cristian; Rodrigues, Luiz Fernando de Souza	Reproductive and productive performances of Santa Inês ewes submitted to breeding in different periods of the Amazonian humid tropical climate	Tropical Animal Health and Production	1573-7438	10.1007/s11250-015-0886-4	The objective of this study was to evaluate the reproductive and productive performance of Santa Inês ewes bred at different times of the year in humid tropical climate. One hundred and forty-eight Santa Inês ewes were grouped according to the time of the year of their breeding season (i.e., mating period) (dry/wet, wet, wet/dry, and dry season). The service type was natural mating and the ewes a…	2015-12	1465-1471	8	47	Trop Anim Health Prod		PubMed	PMID: 26224599	http://www.ncbi.nlm.nih.gov/pubmed/26224599	animals; breeding; Estrus; Female; Male; Parturition; pregnancy; Production; Reproduction; Seasons; sheep; Sheep, Domestic; Tropical Climate; Weaning; Weather condition
2014	Ribeiro, Tatiana G.; Chávez-Fumagalli, Miguel A.; Valadares, Diogo G.; Franca, Juçara R.; Lage, Paula S.; Duarte, Mariana C.; Andrade, Pedro H. R.; Martins, Vivian T.; Costa, Lourena E.; Arruda, Ana L. A.; Faraco, André A. G.; Coelho, Eduardo A. F.; Castilho, Rachel O.	Antileishmanial activity and cytotoxicity of Brazilian plants	Experimental Parasitology	1090-2449	10.1016/j.exppara.2014.05.004	Leishmaniasis is a major public health problem, and the alarming spread of parasite resistance has increased the importance of discovering new therapeutic products. The present study aimed to investigate the in vitro leishmanicidal activity from 16 different Brazilian medicinal plants. Stationary-phase promastigotes of Leishmania amazonensis and murine macrophages were exposed to 44 plant extract…	2014-08	60-68		143	Exp. Parasitol.		PubMed	PMID: 24846006	http://www.ncbi.nlm.nih.gov/pubmed/24846006	Amastigotes; animals; Antiprotozoal Agents; brazil; Dipteryx alata; Female; Flavonoids; Inhibitory Concentration 50; Jacaranda cuspidifolia; Leishmania amazonensis; Leishmania mexicana; Leishmaniasis, Cutaneous; Macrophages, Peritoneal; mice; Murine macrophage; Nitric oxide; Phenols; Phytotherapy; Plant Extracts; Plants, Medicinal; Promastigotes
2015	da Silva Ferreira, Francisco Augusto; Arcos, Adriano Nobre; de Moreira Sampaio, Raquel Telles; Rodrigues, Ilea Brandao; Tadei, Wanderli Pedro	Effect of Bacillus sphaericus Neide on Anopheles (Diptera: Culicidae) and associated insect fauna in fish ponds in the Amazon	Revista Brasileira De Entomologia	0085-5626	10.1016/j.rbe.2015.03.013	We analyzed the effects of Bacillus sphaericus on Anopheles larvae and on the associated insect fauna in fish farming ponds. Five breeding sites in the pen-urban area of the city of Manaus, AM, Brazil, were studied. Seven samples were collected from each breeding site and B. sphaericus was applied and reapplied after 15 days. The samples were made at 24 h before application, 24 h post-application…	2015-09	234-239	3	59	Rev. Bras. Entomol.	Effect of Bacillus sphaericus Neide on Anopheles (Diptera	Web of Science	WOS:000362934100011		Anopheles darlingi; Biological control; brazilian amazon; Chironomidae; families; granular formulation; malaria; mosquito-control; nontarget organisms; program; rivers; safety; streams
2006	Ueda-Nakamura, Tânia; Mendonça-Filho, Ricardo R.; Morgado-Díaz, José Andrés; Korehisa Maza, Paloma; Prado Dias Filho, Benedito; Aparício Garcia Cortez, Diógenes; Alviano, Daniela Sales; Rosa, Maria do Socorro S.; Lopes, Angela Hampshire C. S.; Alviano, Celuta Sales; Nakamura, Celso Vataru	Antileishmanial activity of Eugenol-rich essential oil from Ocimum gratissimum	Parasitology International	1383-5769	10.1016/j.parint.2005.10.006	Leishmaniasis is a group of diseases with a large spectrum of clinical manifestations caused by protozoans of the genus Leishmania. Here we demonstrate the leishmanicidal activity of the essential oil of Ocimum gratissimum as well as its main constituent, eugenol. The eugenol-rich essential oil of O. gratissimum progressively inhibited Leishmania amazonensis growth at concentrations ranging from …	2006-06	99-105	2	55	Parasitol. Int.		PubMed	PMID: 16343984	http://www.ncbi.nlm.nih.gov/pubmed/16343984	animals; Antiprotozoal Agents; Dose-Response Relationship, Drug; Eugenol; Inhibitory Concentration 50; Leishmania; leishmaniasis; Macrophages, Peritoneal; Microscopy, Electron, Transmission; Nitric oxide; Ocimum; Oils, Volatile; Parasitic Sensitivity Tests
2016	De Oliveira, Cairo H. S.; Resende, Cláudia F.; Oliveira, Carlos M. C.; Barbosa, José D.; Fonseca, Antônio A.; Leite, Rômulo C.; Reis, Jenner K. P.	Absence of Bovine leukemia virus (BLV) infection in buffaloes from Amazon and southeast region in Brazil	Preventive Veterinary Medicine	1873-1716	10.1016/j.prevetmed.2016.05.002	Enzootic bovine leucosis is an infectious disease caused by Bovine leukemia virus (BLV) and is well described in bovines. The majority of infected animals are asymptomatic, one to five percent develop lymphoma and from 30 to 50% present a persistent lymphocytosis. The virus occurs naturally in cattle and experimentally in buffaloes, capybaras and rabbits. The occurrence of lymphoma in buffaloes h…	2016-07-01	2017-09-12		129	Prev. Vet. Med.		PubMed	PMID: 27317318	http://www.ncbi.nlm.nih.gov/pubmed/27317318	AGID; BLV; Buffalo; ELISA; Leucosis; pcr
2013	Nobres, Evaldir de Souza; de Souza, Laudenice Aparecida; Rodrigues, Domingos de Jesus	Incidence of cutaneous leishmaniasis in the north of Mato Grosso among 2001 and 2008	Acta Amazonica	0044-5967		Incidence of cutaneous leishmaniasis recorded in the Health Regional Office of Sinop (ERS-SINOP), which covers 17 cities located at the north of Mato Grosso was examined considering the numbers of reported cases by municipalities, gender, age and rainfall seasonality. Data were obtained from the National System of Notification Diseases (Sistema Nacional de Agravos de Notificacoes) between 2001 an…	2013-09	297-303	3	43	ACTA AMAZON.		Web of Science	WOS:000321726600005		Amazonia; american tegumentary leishmaniasis; brazil; Epidemiology; prevalence; Public Health; state
2006	de Souza, Moisés S.; Teixeira, César A. D.; Azevedo, Celso O.; Costa, Valmir A.; Costa, José N. M.	[Occurrence of Cephalonomia stephanoderis Betrem (Hymenoptera: Bethylidae) in coffee plantations of the Brazilian Amazonia]	Neotropical Entomology	1519-566X		Adults of Cephalonomia stephanoderis Betrem were detected (in November 2003) during the sampling of Coffea canephora Pierre ex A. Froehner berries damaged by Hypothenemus hampei Ferrari (Coleoptera: Scolytidae) in Ouro Preto D'Oeste - Rondônia, Brazil (10 degrees 45'S and 62 degrees 15'W). From January to July 2004, the parasitoid was monthly sampled in 200 berries damaged by H. hampei. Probably,…	2006-08	560-562	4	35	Neotrop. Entomol.	[Occurrence of Cephalonomia stephanoderis Betrem (Hymenoptera	PubMed	PMID: 17061809	http://www.ncbi.nlm.nih.gov/pubmed/17061809	agriculture; animals; brazil; Coffea; Hymenoptera
2015	de Sousa, Aline A.; Dos Reis, Renata R.; de Lima, Camila M.; de Oliveira, Marcus A.; Fernandes, Taiany N.; Gomes, Giovanni F.; Diniz, Daniel G.; Magalhães, Nara M.; Diniz, Cristovam G.; Sosthenes, Marcia C. K.; Bento-Torres, João; Diniz, José Antonio P.; Vasconcelos, Pedro F. da C.; Diniz, Cristovam Wanderley P.	Three-dimensional morphometric analysis of microglial changes in a mouse model of virus encephalitis: age and environmental influences	The European Journal of Neuroscience	1460-9568	10.1111/ejn.12951	Many RNA virus CNS infections cause neurological disease. Because Piry virus has a limited human pathogenicity and exercise reduces activation of microglia in aged mice, possible influences of environment and aging on microglial morphology and behavior in mice sublethal encephalitis were investigated. Female albino Swiss mice were raised either in standard (S) or in enriched (EE) cages from age 2…	2015-08	2036-2050	4	42	Eur. J. Neurosci.	Three-dimensional morphometric analysis of microglial changes in a mouse model of virus encephalitis	PubMed	PMID: 25980955	http://www.ncbi.nlm.nih.gov/pubmed/25980955	Aging; Analysis of Variance; animals; Antigens, CD3; behavioral changes; Brain; Calcium-Binding Proteins; Disease Models, Animal; Encephalitis, Viral; enriched environment; environment; Exploratory Behavior; Female; Imaging, Three-Dimensional; Memory; mice; Microfilament Proteins; Microglia; microglial morphometry; Rhabdoviridae; Smell; sublethal arbovirus encephalitis; Time Factors
2015	Dias, M. K. R.; Neves, L. R.; Marinho, R. G. B.; Tavares-Dias, M.	Parasitic infections in tambaqui from eight fish farms in Northern Brazil	Arquivo Brasileiro De Medicina Veterinaria E Zootecnia	0102-0935	10.1590/1678-4162-7592	The aim of this study was to evaluate the parasites and parasite-host relationship in Colossoma macropomum from eight fish farms in Amapa State, Northern Brazil. A total of 12,242,559 parasites were recovered from hosts in the eight fish farms, and 87.4% of fish were infected by one or more parasite species, such as Ichthyophthirius multifiliis, Piscinoodinium pillulare, Trichodina sp. and Tetrah…	2015-08	1070-1076	4	67	Arq. Bras. Med. Vet. Zootec.		Web of Science	WOS:000361545400016		amazon; characidae; Colossoma macropomum; ecology; ectoparasites; metazoans; parasites; protozoans; river; sanity
2011	Olivero-Verbel, Jesus; Caballero-Gallardo, Karina; Negrete-Marrugo, Jose	Relationship Between Localization of Gold Mining Areas and Hair Mercury Levels in People from Bolivar, North of Colombia	Biological Trace Element Research	0163-4984	10.1007/s12011-011-9046-5	Mercury (Hg) is a heavy metal that, once in the environment, is bioaccumulated and biomagnified through food chain impacting ecosystems. The aim of this study was to evaluate total Hg (T-Hg) concentrations in individuals along Cauca and Magdalena Rivers in Colombia, where most gold mining activities take place. A total of 1,328 hair samples were collected and analyzed for T-Hg using atomic absorp…	2011-12	118-132	2017-01-03	144	Biol. Trace Elem. Res.		Web of Science	WOS:000298192900013		amazonian population; brazilian amazon; children; contamination; fish consumption; gold mining; human exposure; human hair; mercury pollution; methylmercury exposure; neurotoxicity; pollution; Southern Bolivar; tapajos river-basin
2016	Enes, Sandra Maria Sampaio; Opitz, Simone Perufo; Faro, André Ricardo Maia da Costa de; Pedreira, Mavilde de Luz Gonçalves	Phlebitis associated with peripheral intravenous catheters in adults admitted to hospital in the Western Brazilian Amazon	Revista Da Escola De Enfermagem Da U S P	0080-6234	10.1590/S0080-623420160000200012	OBJECTIVE: To identify the presence of phlebitis and the factors that influence the development of this complication in adult patients admitted to hospital in the western Brazilian Amazon. METHOD: Exploratory study with a sample of 122 peripheral intravenous catheters inserted in 122 patients in a medical unit. Variables related to the patient and intravenous therapy were analyzed. For the analys…	2016-04	263-271	2	50	Rev Esc Enferm USP		PubMed	PMID: 27384206	http://www.ncbi.nlm.nih.gov/pubmed/27384206
2003	Dorea, J. G.; Barbosa, A. C.; Ferrari, I.; De Souza, J. R.	Mercury in hair and in fish consumed by Riparian women of the Rio Negro, Amazon, Brazil	International Journal of Environmental Health Research	0960-3123	10.1080/0960312031000122398	This work puts the risks and benefits of a mercury acquisition through a fish-dominated diet in the context of the other endemic health problems in the Amazon. Fish consumption rate was assessed after determining mercury concentrations in the most consumed fish and in hair of women at fertile age (15 to 45 years of age), living in remote localities of the Rio Negro basin (not impacted by gold min…	2003-09	239-248	3	13	Int. J. Environ. Health Res.		Web of Science	WOS:000184670700002	http://www.ncbi.nlm.nih.gov/pubmed/12909555	Adolescent; Adult; amazon; animals; basin; brazil; contamination; diet; Environmental Exposure; Environmental Monitoring; Epidemiological Monitoring; exposure; Female; fish; fishes; Food; Food Contamination; Hair; humans; infants; level; malaria; Mercury; methylmercury; Middle Aged; mothers; population; Rio Negro; Tapajos River
2016	Laguardia-Nascimento, Mateus; Sales, Érica Bravo; Gasparini, Marcela Ribeiro; de Souza, Natália Mendes; da Silva, Josiane Aparecida Gonçalina; Souza, Giovana Gonçalves; Carani, Fernanda Rezek; Dos Santos, Alyane Figueiredo; Rivetti Júnior, Anselmo Vasconcelos; Camargos, Marcelo Fernandes; Fonseca Júnior, Antônio Augusto	Detection of multiple viral infections in cattle and buffalo with suspected vesicular disease in Brazil	Journal of Veterinary Diagnostic Investigation: Official Publication of the American Association of Veterinary Laboratory Diagnosticians, Inc	1943-4936	10.1177/1040638716645836	Vesicular diseases are of high importance for livestock, primarily because of foot-and-mouth disease (FMD), which is a high-morbidity disease that generates direct losses caused by low milk production, weight loss, and indirect losses because of the need for sanitary barriers. Other vesicular diseases are also of importance for livestock because of direct impacts or because their clinical signs m…	2016-07	377-381	4	28	J. Vet. Diagn. Invest.		PubMed	PMID: 27154321	http://www.ncbi.nlm.nih.gov/pubmed/27154321	Buffalo; Cattle; molecular detection; Parapoxvirus; vesicular diseases
2013	Murto, Christine; Chammartin, Frederique; Schwarz, Karolin; Melo da Costa, Lea Marcia; Kaplan, Charles; Heukelbach, Jorg	Patterns of Migration and Risks Associated with Leprosy among Migrants in Maranhao, Brazil	Plos Neglected Tropical Diseases	1935-2735	10.1371/journal.pntd.0002422	Leprosy remains a public health problem in Brazil with new case incidence exceeding World Health Organization (WHO) goals in endemic clusters throughout the country. Migration can facilitate movement of disease between endemic and non-endemic areas, and has been considered a possible factor in continued leprosy incidence in Brazil. A study was conducted to investigate migration as a risk factor f…	2013-09	e2422	9	7	Plos Neglect. Trop. Dis.		Web of Science	WOS:000324920800027		Amazon region; contacts; deforestation; Epidemiology; hansens-disease; leishmaniasis; northeast brazil; population-movement; spatial-analysis; state
2015	Dagnino, Ana Paula; Barros, Francisco Maikon Corrêa de; Ccana-Ccapatinta, Gari Vidal; Prophiro, Josiane Somariva; Poser, Gilsane Lino von; Romão, Pedro R. T.	Leishmanicidal activity of lipophilic extracts of some Hypericum species	Phytomedicine: International Journal of Phytotherapy and Phytopharmacology	1618-095X	10.1016/j.phymed.2014.10.004	Leishmaniasis has emerged as the third most prevalent parasite-borne disease worldwide after malaria and filariasis, with about 350 million people at risk of infection. Antileishmanial drugs currently available have various limitations, mainly because of the parasite resistance and side effects. The search of new antileishmanial drugs is ventured throughout the world. PURPOSE: The purpose of this…	2015-01-15	71-76	1	22	Phytomedicine		PubMed	PMID: 25636874	http://www.ncbi.nlm.nih.gov/pubmed/25636874	animals; Antiprotozoal Agents; Hypericum; Hypericum species; Leishmania; Leishmania amazonensis; leishmaniasis; leishmanicidal activity; Macrophages, Peritoneal; Mice, Inbred BALB C; Molecular Structure; Plant Components, Aerial; Plant Extracts
2014	Martins, Thiago F.; Venzal, Jose M.; Terassini, Flavio A.; Costa, Francisco B.; Marcili, Arlei; Camargo, Luis M. A.; Barros-Battesti, Darci M.; Labruna, Marcelo B.	New tick records from the state of Rondonia, western Amazon, Brazil	Experimental and Applied Acarology	0168-8162	10.1007/s10493-013-9724-4	From 2005 to 2012, ticks were collected from different hosts at different localities of the state of Rondonia. The following 16 ixodid tick species were identified: Ixodes fuscipes, Amblyomma auricularium, Amblyomma coelebs, Amblyomma dubitatum, Amblyomma geayi, Amblyomma humerale, Amblyomma latepunctatum, Amblyomma longirostre, Amblyomma naponense, Amblyomma nodosum, Amblyomma oblongoguttatum, A…	2014-01	121-128	1	62	Exp. Appl. Acarol.		Web of Science	WOS:000328121700011		Amblyomma auricularium; Amblyomma dubitatum; Amblyomma geayi; amblyomma-rotundatum acari; america; argasidae; brazil; hemisphere; ixodidae; Ornithodoros kohlsi; redescription; rondonia; subfamily ornithodorinae acarina; systematics; world
2014	Brito, Luciana da S.; Pereira, Elder N.; da Silva, Augusta A.; Bentivóglio Costa Silva, Vinícius; Freitas, Fagner L. da C.	Experimental Infection with Sporulated Oocysts of Eimeria maxima (Apicomplexa: Eimeriidae) in Broiler	Journal of Veterinary Medicine	2356-7708	10.1155/2014/283029	Through this study we assessed the metabolic and pathological changes in broilers experimentally infected with oocysts of Eimeria maxima. To perform the experiment, we used 150 broiler strain cooB males, with ten days of age, were randomized according to weight and randomly assigned to two experimental groups: the control group was inoculated with 0.5 mL of distilled water; the infected group ino…	2014	283029		2014	J Vet Med	Experimental Infection with Sporulated Oocysts of Eimeria maxima (Apicomplexa	PubMed	PMID: 26464925 PMCID: PMC4590854	http://www.ncbi.nlm.nih.gov/pubmed/26464925
2016	Almeida, Eduardo Dias; Vieira, José Luiz Fernandes	Factors associated with non-adherence to the treatment of vivax malaria in a rural community from the Brazilian Amazon Basin	Revista Da Sociedade Brasileira De Medicina Tropical	1678-9849	10.1590/0037-8682-0275-2015	INTRODUCTION We investigated the association between demographic and behavioral factors and non-adherence to antimalarial therapy. METHODS A demographic questionnaire and 5-item self-reported questionnaire regarding non-adherence were completed by 135 patients after treatment for Plasmodium vivax. RESULTS Treatment interruption, but not demographic factors, was significantly associated with non-a…	2016-04	248-251	2	49	Rev. Soc. Bras. Med. Trop.		PubMed	PMID: 27192598	http://www.ncbi.nlm.nih.gov/pubmed/27192598
2001	Koifman, S.	[Electric power generation and transmission: the impact on indigenous peoples in Brazil]	Cadernos De Saúde Pública	0102-311X		This paper presents an overview of the effects of electric power generation and transmission on indigenous communities in Brazil. According to data from FUNAI (the Brazilian government's Board of Indian Affairs), there are 156 cases of direct impact, present or future, of the electric power sector on Indian settlements geographically distributed throughout Brazil, 65% of which are located in the …	2001-04	413-423	2	17	Cad Saude Publica	[Electric power generation and transmission	PubMed	PMID: 11283772	http://www.ncbi.nlm.nih.gov/pubmed/11283772	brazil; Electricity; environment; environmental health; humans; Indians, South American; Power Plants
2013	Douglas, Leo R.; Winkel, Gary; Sherry, Thomas W.	Does the Bananaquit Benefit Commensally from Parrot Frugivory? An Assessment Using Habitat Quality	Biotropica	0006-3606	10.1111/btp.12035	How strong-beaked frugivores such as parrots affect other frugivores is poorly understood. This study quantitated six indices of habitat quality for the facultatively frugivorous Bananaquit (Coereba flaveola) using two habitat types and three treatments of habitat quality, namely old growth forest versus citrus orchards in Dominica, the latter habitat type with and without parrot frugivory. The s…	2013-07	457-464	4	45	Biotropica	Does the Bananaquit Benefit Commensally from Parrot Frugivory?	Web of Science	WOS:000321210900007		agroecosystem; Amazona arausiaca; associations; behavior; birds; brazil; coereba-flaveola; commensalism; dispersal; Dominica; forest; habitat quality; human-wildlife conflict; keystone species; passerine; resident; seed predation; top-down control
2010	Undurraga, Eduardo A.; Eisenberg, Dan T. A.; Magvanjav, Oyunbileg; Wang, Ruoxue; Leonard, William R.; McDade, Thomas W.; Reyes-Garcia, Victoria; Nyberg, Colleen; Tanner, Susan; Huanca, Tomas; Godoy, Ricardo A.	Human's Cognitive Ability to Assess Facial Cues from Photographs: A Study of Sexual Selection in the Bolivian Amazon	Plos One	1932-6203	10.1371/journal.pone.0011027	Background: Evolutionary theory suggests that natural selection favors the evolution of cognitive abilities which allow humans to use facial cues to assess traits of others. The use of facial and somatic cues by humans has been studied mainly in western industrialized countries, leaving unanswered whether results are valid across cultures. Methodology/Principal Findings: Our objectives were to te…	2010-06-09	e11027	6	5	PLoS One	Human's Cognitive Ability to Assess Facial Cues from Photographs	Web of Science	WOS:000278557600006		aggressive-behavior; beauty; cultural transmission; health; human faces; hunter-gatherers; income; physical attractiveness; strength; symmetry
2007	Viana, Ana Luiza d'Avila; Machado, Cristiani Vieira; Baptista, Tatiana Wargas de Faria; Lima, Luciana Dias de; Mendonça, Maria Helena Magalhães de; Heimann, Luiza S.; Albuquerque, Mariana Vercesi; Iozzi, Fabíola Lana; David, Virna Carvalho; Ibañez, Pablo; Frederico, Samuel	[Universal health systems and territory: challenges for a regional policy in the Brazilian Legal Amazon]	Cadernos De Saúde Pública	0102-311X		This article presents the results of a study on Federal health policy in the Brazilian Legal Amazon (BLA) from 2003 to 2005, aimed at backing the development of regional health policies. The region has peculiar dynamics, an extensive border area, and adverse social indicators. The methodology included documental and financial analysis, participatory observation, interviews with heads of various F…	2007	S117-131		23 Suppl 2	Cad Saude Publica	[Universal health systems and territory	PubMed	PMID: 17625640	http://www.ncbi.nlm.nih.gov/pubmed/17625640	brazil; Data Collection; environment; environmental health; Federal Government; Geographic information systems; Government Agencies; Health Policy; humans; Local Government; National Health Programs; Public Policy; Regional Health Planning
2005	Scopel, Kézia K. G.; Fontes, Cor J. F.; Ferreira, Marcelo U.; Braga, Erika M.	Plasmodium falciparum: IgG subclass antibody response to merozoite surface protein-1 among Amazonian gold miners, in relation to infection status and disease expression	Experimental Parasitology	0014-4894	10.1016/j.exppara.2004.12.002	The merozoite surface protein-1 (MSP-1) of Plasmodium falciparum comprises two major targets of antibody-mediated immunity: the polymorphic block 2 and the 19-kDa C-terminal domain MSP-1(19). Here, we measured antibodies to three block 2 variants and MSP-1(19) among Amazonian gold miners and examined the repertoire of block 2 variants in local parasites. Main findings were as follows: (1) Only se…	2005-02	124-134	2	109	Exp. Parasitol.	Plasmodium falciparum	PubMed	PMID: 15687019	http://www.ncbi.nlm.nih.gov/pubmed/15687019	Adolescent; Adult; animals; Antibodies, Protozoan; Base Sequence; brazil; Carrier State; Child; Child, Preschool; Cross-Sectional Studies; DNA, Protozoan; Enzyme-Linked Immunosorbent Assay; Female; Genetic Variation; humans; Immunoglobulin G; Malaria, Falciparum; Male; Merozoite Surface Protein 1; Middle Aged; mining; Molecular Sequence Data; Plasmodium falciparum; Polymerase Chain Reaction; Reco…
2010	Pereira, I. O.; Marques, M. J.; Pavan, A. L. R.; Codonho, B. S.; Barbiéri, C. L.; Beijo, L. A.; Doriguetto, A. C.; D'Martin, E. C.; dos Santos, M. H.	Leishmanicidal activity of benzophenones and extracts from Garcinia brasiliensis Mart. fruits	Phytomedicine: International Journal of Phytotherapy and Phytopharmacology	1618-095X	10.1016/j.phymed.2009.07.020	Infections by protozoans of the genus Leishmania are the major worldwide health problem, with high endemicity in developing countries. The drugs of choice for the treatment of leishmaniasis are the pentavalent antimonials, which exert renal and cardiac toxicity. Thus, there is a strong need for safer and more effective treatments against leishmaniasis. The present study was designated to evaluate…	2010-04	339-345	5	17	Phytomedicine		PubMed	PMID: 19762221	http://www.ncbi.nlm.nih.gov/pubmed/19762221	animals; Antiparasitic Agents; Benzophenones; Fruit; Garcinia; Inhibitory Concentration 50; Leishmania; leishmaniasis; Macrophages, Peritoneal; mice; Phytotherapy; Plant Extracts; Structure-Activity Relationship
2012	Grecco, Simone dos S.; Reimão, Juliana Q.; Tempone, André G.; Sartorelli, Patricia; Cunha, Rodrigo L. O. R.; Romoff, Paulete; Ferreira, Marcelo J. P.; Fávero, Oriana A.; Lago, João Henrique G.	In vitro antileishmanial and antitrypanosomal activities of flavanones from Baccharis retusa DC. (Asteraceae)	Experimental Parasitology	1090-2449	10.1016/j.exppara.2011.11.002	Leishmaniasis and Chagas' are parasitic protozoan diseases that affect the poorest population in the world, causing a high mortality and morbidity. As a result of highly toxic and long-term treatments, novel, safe and more efficacious drugs are essential. In this work, the CH(2)Cl(2) phase from MeOH extract from the leaves of Baccharis retusa DC. (Asteraceae) was fractioned to afford two flavonoi…	2012-02	141-145	2	130	Exp. Parasitol.		PubMed	PMID: 22143090	http://www.ncbi.nlm.nih.gov/pubmed/22143090	animals; Antiprotozoal Agents; Baccharis; Biological Assay; Cricetinae; Flavanones; Flavonoids; Inhibitory Concentration 50; Leishmania; Macrophages, Peritoneal; Mesocricetus; mice; Mice, Inbred BALB C; Plant Extracts; Plant Leaves; Structure-Activity Relationship; Trypanosoma
2016	Lagoa, Joao Henrique G.; Tezoto, Jaqueline; Yazbek, Priscila B.; Cassas, Fernando; Santos, Juliana de F. L.; Rodrigues, Eliana	Exudates used as medicine by the "caboclos river-dwellers" of the Unini River, AM, Brazil - classification based in their chemical composition	Revista Brasileira De Farmacognosia-Brazilian Journal of Pharmacognosy	0102-695X	10.1016/j.bjp.2016.03.001	Although the use of exudates in traditional medicine has been commonly observed during ethnopharmacological surveys, few records have been made concerning the scientific merits of these products. The aim of this study was to document ethnopharmacological data and to classify exudates used as medicine by the "caboclos" river-dwellers from the Unini River of Amazonas, Brazil, on chemical analyses b…	2016-06	379-384	3	26	Rev. Bras. Farmacogn.-Braz. J. Pharmacogn.		Web of Science	WOS:000376178600016		alpha-amyrin; Amazon forest; antimicrobial activity; beta-amyrin; copaiba oils; copaifera-multijuga hayne; essential oils; Ethnobotany; Ethnopharmacology; Exudates phytochemistry; Medicinal plants; plants; protium-heptaphyllum; resin; triterpene mixture
2012	Dutra, Marilene Danieli Simões; Jesus, Iracina Maura de; Santos, Elisabeth C. de Oliveira; Lima, Marcelo de Oliveira; Medeiros, Renato Lopes Fernandes de; Cavadas, Marcia; Luiz, Ronir Raggio; Câmara, Volney de Magalhães	Longitudinal assessment of mercury exposure in schoolchildren in an urban area of the Brazilian Amazon	Cadernos De Saúde Pública	1678-4464		This study was a longitudinal assessment of mercury exposure in schoolchildren in an urban area of the Brazilian Amazon. The study population consisted of 90 children whose exposure levels were assessed by testing mercury levels in the umbilical cord blood and mothers' blood samples in 2000-2001, and in the children's hair and blood samples. The study also used a questionnaire on demographic and …	2012-08	1539-1545	8	28	Cad Saude Publica		PubMed	PMID: 22892973	http://www.ncbi.nlm.nih.gov/pubmed/22892973	animals; brazil; Child; Environmental Exposure; Female; Fetal Blood; fishes; Food Contamination; Hair; humans; Longitudinal Studies; Male; Mercury; Mercury Poisoning; mining; pregnancy; Prenatal Exposure Delayed Effects; Spectrophotometry, Atomic; Statistics, Nonparametric; Urban Population
2015	Araujo, Vanessa Carneiro Pereira; Fukutani, Kiyoshi Ferreira; Oshiro, Elisa Teruya; Rodrigues, Patrik Oening; Rizk, Yasmin Silva; Carollo, Carlos Alexandre; Arruda, Carla Cardozo Pinto	Hairless mice as an experimental model of infection with Leishmania (Leishmania) amazonensis	Experimental Parasitology	1090-2449	10.1016/j.exppara.2015.07.010	HRS/J Hairless mice have been investigated as an experimental model in cutaneous leishmaniasis induced by Leishmania (Leishmania) amazonensis. The animals were inoculated with 10(6) promastigotes into the right hind footpad and the course of infection was followed up for 30, 60 and 90 days. BALB/c mice were infected and used as control. Hairless mice were susceptible to L. (L.) amazonensis infect…	2015-10	138-144		157	Exp. Parasitol.		PubMed	PMID: 26234915	http://www.ncbi.nlm.nih.gov/pubmed/26234915	animals; Cricetinae; Cutaneous leishmaniasis; Disease Models, Animal; Disease Susceptibility; Experimental infection; Foot; Host-Parasite Interactions; HRS/J mouse; Kinetics; Leishmania mexicana; Leishmaniasis, Cutaneous; Lymph Nodes; Male; Mesocricetus; mice; Mice, Hairless; Parasite Load; Real-Time Polymerase Chain Reaction; RNA, Protozoan; Spleen
2015	Luz, Hermes Ribeiro; Horacio Faccini, Joao Luiz; da Silva, Hello Ricardo	Patterns of parasitism by Amblyomma rotundatum (Ixodidae) on Rhinella schneideri (Bufonidae) in islands of Sao Francisco River, Minas Gerais, Brazil	Pesquisa Veterinaria Brasileira	0100-736X	10.1590/S0100-736X2015000600016	We sampled ticks from specimens of the rococo toad Rhinella schneideri by flannel dragging on two Islands located in the Sao Francisco River near the Tres Marias hydroelectric dam, southeastern Brazil. A total of 120 toads was examined, of which 63 (52.5%) were parasitized only by Amblyomma rotundatum totaling 96 larvae, 163 nymphs and 134 females. The burden of parasitism ranged from one to 43 t…	2015-06	579-582	6	35	Pesqui. Vet. Bras.		Web of Science	WOS:000365290200016		acari; aggregation; Amblyomma rotundatum; anura; brazil; bufo-marinus; parasite-host relations; Rhinella schneideri; rondonia; state; ticks; toads; western amazon
2013	Vale, William Gomes; Hamad Minervino, Antonio Humberto; Lobo Neves, Kedson Alessandri; Morini, Adriana Caroprezo; Souza Coelho, Joao Alberto	Buffalo under Threat in Amazon Valley, Brazil	Buffalo Bulletin	0125-6726		Since 1986 after a visit to Brazil, the eminent scientist and FAO expert Prof. Dr. William Ross Cockrill considered the Brazilian Amazon Valley as the "buffalo paradise" due the utilization by grazing buffalo of a profitable off-take from the land. In the regions of lower and middle Amazon River due tropical environmental condition of the grassland soils, the flood plains are closely related wate…	2013	121-131		32	Buffalo Bull.		Web of Science	WOS:000327478700009		Amazon valley; brazil; Buffalo; floodplain; management
2009	Sorrensen, Cynthia	Potential hazards of land policy: Conservation, rural development and fire use in the Brazilian Amazon	Land Use Policy	0264-8377	10.1016/j.landusepol.2008.10.007	With growing awareness of fire hazard as an environmental threat within tropical rainforests, the state of Brazil initiated a set of fire control policies aimed at monitoring and ameliorating fire hazard in the Amazon region. These policies were developed in the aftermath of large-scale fire events and reflect a conservationist discourse that responded to internal as well as international environ…	2009-07	782-791	3	26	Land Use Pol.	Potential hazards of land policy	Web of Science	WOS:000264647500028		conservation; eastern amazon; Fire hazard; indonesia; knowledge; landscapes; Land tenure; Land use policy; management; Political ecology; rain-forest fires; Rural development; savanna
2012	Nascimento, Luiz Fernando C.; Peneluppi de Medeiros, Andrea Paula	Admissions due to pneumonia and biomass burning: a spatial approach	Jornal De Pediatria	0021-7557	10.2223/JPED.2161	Objective: To identify spatial patterns in rates of admission for pneumonia among children and relate them to the number of fires reported in the state of Mato Grosso, Brazil. Methods: We conducted an ecological and exploratory study of data from the state of Mato Grosso for 2008 and 2009 on hospital admissions of children aged 0 to 4 years due to pneumonia and on fires in the same period. Admiss…	2012-04	177-183	2	88	J. Pediatr.	Admissions due to pneumonia and biomass burning	Web of Science	WOS:000303906000014		air-pollution; amazon; biomass burning; brazil; childrens health; city; ecological studies; fires; forest-fires; geographic information system; hospital admissions; impact; Pneumonia
2008	Pinheiro, M. C. N.; Macchi, B. M.; Vieira, J. L. F.; Oikawa, T.; Amoras, W. W.; Guimarães, G. A.; Costa, C. A.; Crespo-López, M. E.; Herculano, A. M.; Silveira, L. C. L.; do Nascimento, J. L. M.	Mercury exposure and antioxidant defenses in women: a comparative study in the Amazon	Environmental Research	0013-9351	10.1016/j.envres.2007.08.007	Mercury is a hazardous metal that has become an important issue of environmental contamination in Amazon areas. Human intoxication by mercury causes sensory deficits, motor dysfunction, delayed psychomotor development, genotoxicity, and several other health problems. One of the major cellular mechanisms of mercury toxicity is the oxidative stress which may lead to membrane peroxidation and genera…	2008-05	53-59	1	107	Environ. Res.	Mercury exposure and antioxidant defenses in women	PubMed	PMID: 17905226	http://www.ncbi.nlm.nih.gov/pubmed/17905226	Adolescent; Adult; Aged; brazil; Catalase; Environmental Exposure; Female; Free Radical Scavengers; Glutathione; Hair; humans; Mercury; Middle Aged
2009	Miranda, Angelica Espinosa; Mercon-de-Vargas, Paulo Roberto; Corbett, Carlos E. P.; Corbett, Julieta Franca; Dietze, Reynaldo	Perspectives on sexual and reproductive health among women in an ancient mining area in Brazil	Revista Panamericana De Salud Publica-Pan American Journal of Public Health	1020-4989		The purpose of this study was to describe the reproductive profile and frequency of genital infections among women living in the Serra Pelada, a former mining village in the Para state, Brazil. A descriptive study of women living in the mining area of Serra Pelada was performed in 2004 through interviews that gathered demographics and clinical data, and assessed risk behaviors of 209 randomly-sel…	2009-02	157-161	2	25	Rev. Panam. Salud Publica		Web of Science	WOS:000265853000009		amazon; brazil; cervical-cancer; follow-up; genital diseases; health services accessibility; infection; mining; transmitted diseases; vulnerable groups; women; Women's health
2009	Barbieri, Flavia Laura; Cournil, Amandine; Gardon, Jacques	Mercury exposure in a high fish eating Bolivian Amazonian population with intense small-scale gold-mining activities	International Journal of Environmental Health Research	1369-1619	10.1080/09603120802559342	Methylmercury exposure in Amazonian communities through fish consumption has been widely documented in Brazil. There is still a lack of data in other Amazonian countries, which is why we conducted this study in the Bolivian Amazon basin. Simple random sampling was used from a small village located in the lower Beni River, where there is intense gold mining and high fish consumption. All participa…	2009-08	267-277	4	19	Int J Environ Health Res		PubMed	PMID: 20183195	http://www.ncbi.nlm.nih.gov/pubmed/20183195	Adolescent; Adult; Aged; animals; bolivia; Child; Child, Preschool; Environmental Exposure; Environmental Monitoring; Female; fishes; Food Contamination; gold; Hair; humans; Infant; Male; Mercury; Methylmercury Compounds; Middle Aged; mining; occupational exposure; rivers; Water Pollutants, Chemical; Young Adult
2006	Lenaerts, Marc	Substances, relationships and the omnipresence of the body: an overview of Ashéninka ethnomedicine (Western Amazonia)	Journal of Ethnobiology and Ethnomedicine	1746-4269	10.1186/1746-4269-2-49	Indigenous Amazonian ethnomedicine usually relies on numerous forms of healing, exercised by both specialists and non-specialists. Such is the case among the "Asheninka del Ucayali" (Arawak from the Peru-Brazil border). This paper attempts to elicit the underlying consistencies of their manifold, often contradictory practices and statements.It draws on ethnographic data gathered between 1997 and …	2006	49		2	J Ethnobiol Ethnomed	Substances, relationships and the omnipresence of the body	PubMed	PMID: 17096839 PMCID: PMC1654146	http://www.ncbi.nlm.nih.gov/pubmed/17096839	Anthropology, Cultural; brazil; Data Collection; Ethnobotany; Health Knowledge, Attitudes, Practice; Herbal Medicine; humans; Indians, South American; Medicine, Traditional; peru; Shamanism
2009	Vittor, Amy Y.; Pan, William; Gilman, Robert H.; Tielsch, James; Glass, Gregory; Shields, Tim; Sánchez-Lozano, Wagner; Pinedo, Viviana V.; Salas-Cobos, Erit; Flores, Silvia; Patz, Jonathan A.	Linking deforestation to malaria in the Amazon: characterization of the breeding habitat of the principal malaria vector, Anopheles darlingi	The American Journal of Tropical Medicine and Hygiene	1476-1645		This study examined the larval breeding habitat of a major South American malaria vector, Anopheles darlingi, in areas with varying degrees of ecologic alteration in the Peruvian Amazon. Water bodies were repeatedly sampled across 112 km of transects along the Iquitos-Nauta road in ecologically varied areas. Field data and satellite imagery were used to determine the landscape composition surroun…	2009-07	2017-05-12	1	81	Am. J. Trop. Med. Hyg.	Linking deforestation to malaria in the Amazon	PubMed	PMID: 19556558 PMCID: PMC3757555	http://www.ncbi.nlm.nih.gov/pubmed/19556558	animals; Anopheles; breeding; ecology; ecosystem; Eukaryota; humans; Insect Vectors; malaria; peru; trees
2015	Marigo, J.; Cunha, H. A.; Bertozzi, C. P.; Souza, S. P.; Rosas, F. C. W.; Cremer, M. J.; Barreto, A. S.; de Oliveira, L. R.; Cappozzo, H. L.; Valente, A. L. S.; Santos, C. P.; Vicente, A. C. P.	Genetic diversity and population structure of Synthesium pontoporiae (Digenea, Brachycladiidae) linked to its definitive host stocks, the endangered Franciscana dolphin, Pontoporia blainvillei (Pontoporiidae) off the coast of Brazil and Argentina	Journal of Helminthology	1475-2697	10.1017/S0022149X13000540	Pontoporia blainvillei (Gervais and d'Orbigny, 1844) is an endangered small cetacean endemic to South America with four Franciscana Management Areas (FMA) recognized as different population stocks. The role of the intestinal parasite Synthesium pontoporiae (Digenea: Brachycladiidae) as a possible biological marker to differentiate P. blainvillei stocks was evaluated using nuclear and mitochondria…	2015-01	19-27	1	89	J. Helminthol.		PubMed	PMID: 26262593	http://www.ncbi.nlm.nih.gov/pubmed/26262593	animals; argentina; brazil; Cestode Infections; Dolphins; Electron Transport Complex IV; Endangered Species; Genetic Variation; Helminth Proteins; Intestinal Diseases, Parasitic; Molecular Sequence Data; NADH Dehydrogenase; Phylogeny; Platyhelminths
2013	Stella Buitrago, Luz; Luisa Brochero, Helena; McKeon, Sascha N.; Lainhart, William; Conn, Jan E.	First published record of urban malaria in Puerto Gaitan, Meta, Colombia	Memorias Do Instituto Oswaldo Cruz	0074-0276	10.1590/0074-0276130217	Patterns of malaria cases were compared between the department of Meta and the municipality of Puerto Gaitan, Colombia, to examine temporal change in malaria from 2005-2010. During this time frame in Meta the mean ratio was 2.53; in contrast, in Puerto Gaitan it was 1.41, meaning that a surprisingly high proportion of Plasmodium falciparum cases were reported from this municipality. A detailed an…	2013-12	1045-1050	8	108	Mem. Inst. Oswaldo Cruz		Web of Science	WOS:000330037300014		amazon; anopheles-darlingi; armed conflict; brazil; colombia; deforestation; Epidemiology; malaria cases; municipality; Plasmodium falciparum; Plasmodium vivax; vector
2015	Dias, Clarice Noleto; Alves, Luciana Patrícia Lima; Rodrigues, Klinger Antonio da Franca; Brito, Maria Cristiane Aranha; Rosa, Carliane Dos Santos; do Amaral, Flavia Maria Mendonça; Monteiro, Odair Dos Santos; Andrade, Eloisa Helena de Aguiar; Maia, José Guilherme Soares; Moraes, Denise Fernandes Coutinho	Chemical Composition and Larvicidal Activity of Essential Oils Extracted from Brazilian Legal Amazon Plants against Aedes aegypti L. (Diptera: Culicidae)	Evidence-Based Complementary and Alternative Medicine: eCAM	1741-427X	10.1155/2015/490765	The mosquito Aedes aegypti L. (Diptera: Culicidae) is the major vector of dengue and chikungunya fever. The lack of effective therapies and vaccines for these diseases highlights the need for alternative strategies to control the spread of virus. Therefore, this study investigated the larvicidal potential of essential oils from common plant species obtained from the Chapada das Mesas National Par…	2015	490765		2015	Evid Based Complement Alternat Med	Chemical Composition and Larvicidal Activity of Essential Oils Extracted from Brazilian Legal Amazon Plants against Aedes aegypti L. (Diptera	PubMed	PMID: 25949264 PMCID: PMC4408633	http://www.ncbi.nlm.nih.gov/pubmed/25949264
2001	Santos, R. M. L.; Reis, J. K. P.; Santos, F. G. A.; Oliveira, I. C. S.	Frequency of equine infectious anemia in the State of Acre, Brazil, from 1986 to 1996	Arquivo Brasileiro De Medicina Veterinaria E Zootecnia	0102-0935	10.1590/S0102-09352001000300007	Data from 9,963 formularies of equines from Acre State (1986-1996) examined for equine infectious anemia (EIA) by the AGID test were analyzed. The socio-ecological regions in Alto Jurua, Alto Acre and Alto Purus rivers basins showed the highest levels of disease, characterizing an association between these regions and positivity. These risk regions are border areas with the State of Amazonas, Pet…	2001-06	310-315	3	53	Arq. Bras. Med. Vet. Zootec.		Web of Science	WOS:000172819000007		Acre State; brazil; equine; equine infectious anemia; frequency; socio-ecological regions
2001	Heemskerk, M.	Do international commodity prices drive natural resource booms? An empirical analysis of small-scale gold mining in Suriname	Ecological Economics	0921-8009	10.1016/S0921-8009(01)00223-3	Natural resource booms have been central to conservation and development in resource-rich Latin American countries, yet the origin of these events remains poorly understood. Understanding the socioeconomic drivers of resource booms is important because such sudden increases in natural resources extraction are usually ecologically and economically unsustainable. This paper analyzes the socioeconom…	2001-11	295-308	2	39	Ecol. Econ.	Do international commodity prices drive natural resource booms?	Web of Science	WOS:000172356200010		amazon; exposure; growth; Mercury; natural resource booms; scale; sector; small-scale gold mining; Suriname
2010	Xavier Silva, Diego Ricardo; Ignotti, Eliane; Souza-Santos, Reinaldo; Hacon, Sandra de Souza	Hansen's disease, social conditions, and deforestation in the Brazilian Amazon	Revista Panamericana De Salud Publica-Pan American Journal of Public Health	1020-4989		Objective. To analyze the association between social and environmental indicators and the Hansen's disease new case detection rate (HNCDR) in the Brazilian Amazon. Methods. This ecological study was based on the new cases of Hansen's disease reported to the Brazilian Disease Surveillance System SINAN in 2006. Analyses were performed considering 105 micro-regions formed by adjacent municipalities …	2010-04	268-275	4	27	Rev. Panam. Salud Publica		Web of Science	WOS:000277764200005	http://www.ncbi.nlm.nih.gov/pubmed/20512229	brazil; Conservation of Natural Resources; corridor; deforestation; Disease Reservoirs; environmental health; Family Characteristics; fire; future; health; health inequalities; highway; Human Development; humans; incidence; Leprosy; Microbial Viability; Models, Theoretical; Mycobacterium leprae; prevalence; Residence Characteristics; Sanitary Engineering; social conditions; state; Water Supply
2010	Fraser, Barbara	Taking on malaria in the Amazon	Lancet (London, England)	1474-547X			2010-10-02	1133-1134	9747	376	Lancet		PubMed	PMID: 20922838	http://www.ncbi.nlm.nih.gov/pubmed/20922838	agriculture; animals; brazil; Central America; Conservation of Natural Resources; culicidae; humans; malaria; Malaria, Vivax; Plasmodium vivax; rivers; Rural Population; South America
2013	Goncalves Neto, Vicente Silva; Duailibe Barros Filho, Allan Kardec; dos Santos, Alcione Miranda; Carreira de Sa Prazeres, Margarida Paula; Rolim Bezerril, Ana Celia; de Lima Fonseca, Alexandre Vitor; Macario Rebelo, Jose Manuel	An analysis of the spatiotemporal distribution of American cutaneous leishmaniasis in counties located along road and railway corridors in the State of Maranhao, Brazil	Revista Da Sociedade Brasileira De Medicina Tropical	0037-8682	10.1590/0037-8682-0056-2012	Introduction: The incidence of American cutaneous leishmaniasis (ACL) is increasing in Latin America, especially in Brazil, where 256,587 cases were confirmed in the last decade. Methods: This study used a Bayesian model to examine the spatial and temporal distribution of ACL cases between 2000 and 2009 in 61 counties of State of Maranhao located along the three main road and railway corridors. R…	2013-06	322-328	3	46	Rev. Soc. Bras. Med. Trop.		Web of Science	WOS:000322551300012		amazon; american cutaneous leishmaniasis; area; Bayesian model; diptera; feeding preference; Lutzomyia; models; patterns; psychodidae; Relative risk; Spatio temporal distribution
2006	Marques, Sirlei Garcia; Silva, Conceição de Maria Pedroso; Saldanha, Patrícia Cristina; Rezende, Maria Aparecida; Vicente, Vânia Aparecida; Queiroz-Telles, Flávio; Costa, Jackson Maurício Lopes	Isolation of Fonsecaea pedrosoi from the shell of the babassu coconut (Orbignya phalerata Martius) in the Amazon region of Maranhão Brazil	Nihon Ishinkin Gakkai Zasshi = Japanese Journal of Medical Mycology	0916-4804		Fonsecaea pedrosoi, a dematiaceous fungus and the main causative agent of chromoblastomycosis, has been isolated in worldwide from different natural sources in regions where the disease is endemic. In the Amazon region of Maranhão, Brazil, where the disease is prevalent, the breaking of the babassu coconut (Orbignya phalerata Martius) represents an important agricultural activity. In order to det…	2006	305-311	4	47	Nihon Ishinkin Gakkai Zasshi		PubMed	PMID: 17086164	http://www.ncbi.nlm.nih.gov/pubmed/17086164	Ascomycota; brazil; Chromoblastomycosis; Cocos; humans
2014	da Costa, Raphaella Correia; Santana, Dandara Braga; Araújo, Renata Mendonça; de Paula, José Elias; do Nascimento, Patrícia Coelho; Lopes, Norberto Peporine; Braz-Filho, Raimundo; Espindola, Laila Salmen	Discovery of the rapanone and suberonone mixture as a motif for leishmanicidal and antifungal applications	Bioorganic & Medicinal Chemistry	1464-3391	10.1016/j.bmc.2013.11.044	Leishmaniasis and fungal infections are significant diseases impacting worldwide public health. Treatments have developed greatly over time, however, there is a necessity to discover less toxic drugs, which have greater efficacy and are more economically accessible. This work conducted a screening of Cerrado species extracts: Connarus suberosus Planch. (Connaraceae), Neea theifera Oerst. (Nyctagi…	2014-01-01	135-140	1	22	Bioorg. Med. Chem.		PubMed	PMID: 24331757	http://www.ncbi.nlm.nih.gov/pubmed/24331757	Antifungal Agents; Benzoquinones; Brazilian Cerrado; Candida; Connarus suberosus; Drug Discovery; Leishmania (Leishmania) amazonensis; Leishmaniasis, Visceral; Lipopolysaccharides; Microbial Sensitivity Tests; Myrcia linearifolia; Neea theifera; Plant Extracts; Suberonone; Trichophyton
2015	Lima, Renata B. S.; Rocha e Silva, Luiz F.; Melo, Marcia R. S.; Costa, Jaqueline S.; Picanço, Neila S.; Lima, Emerson S.; Vasconcellos, Marne C.; Boleti, Ana Paula A.; Santos, Jakeline M. P.; Amorim, Rodrigo C. N.; Chaves, Francisco C. M.; Coutinho, Julia P.; Tadei, Wanderli P.; Krettli, Antoniana U.; Pohlit, Adrian M.	In vitro and in vivo anti-malarial activity of plants from the Brazilian Amazon	Malaria Journal	1475-2875	10.1186/s12936-015-0999-2	BACKGROUND: The anti-malarials quinine and artemisinin were isolated from traditionally used plants (Cinchona spp. and Artemisia annua, respectively). The synthetic quinoline anti-malarials (e.g. chloroquine) and semi-synthetic artemisinin derivatives (e.g. artesunate) were developed based on these natural products. Malaria is endemic to the Amazon region where Plasmodium falciparum and Plasmodiu…	2015	508		14	Malar. J.		PubMed	PMID: 26682750 PMCID: PMC4683771	http://www.ncbi.nlm.nih.gov/pubmed/26682750	animals; Antimalarials; brazil; Cells, Cultured; Cell Survival; Disease Models, Animal; humans; Inhibitory Concentration 50; malaria; Mice, Inbred BALB C; Parasitemia; Parasitic Sensitivity Tests; Plant Extracts; plants; Plasmodium berghei; Plasmodium falciparum; Treatment Outcome
2011	Osorio-de-Castro, Claudia Garcia Serpa; Miranda, Elaine Silva; Esher, Ângela; de Campos, Mônica Rodrigues; Brasil, Juliana de Castro; Ferreira, Ana Cristina Soares; Emmerick, Isabel Cristina Martins	[Uncomplicated malaria treatment in the Brazilian Amazon: knowledge, practices and perceptions of health workers in high-incidence municipalities]	Ciência & Saúde Coletiva	1678-4561		Malaria control in Brazil is based on early diagnosis and adequate and timely treatment as strategies for a rapid and long-lasting cure. Clinical consequences and resistance to antimalarials may arise from problems in prescribing, dispensing and in acceptance of therapeutic regimens by healthcare workers. We studied knowledge and practices, perceptions and attitudes of health workers participatin…	2011	1445-1456		16 Suppl 1	Cien Saude Colet	[Uncomplicated malaria treatment in the Brazilian Amazon	PubMed	PMID: 21503496	http://www.ncbi.nlm.nih.gov/pubmed/21503496	Attitude of Health Personnel; brazil; Health Knowledge, Attitudes, Practice; humans; incidence; malaria
2010	Costa, Marcos Heil; Pires, Gabrielle Ferreira	Effects of Amazon and Central Brazil deforestation scenarios on the duration of the dry season in the arc of deforestation	International Journal of Climatology	0899-8418	10.1002/joc.2048	Climate change predictions tied to Amazon deforestation scenarios are increasingly being used by government and non-government organisations for near-future planning applications. Despite incorporating a wide range of biophysical variables, these models neglect future scenarios of land use for adjoining regions, such as the Central Brazil Cerrado, which has been deforested by more than 50%. In th…	2010-11	1970-1979	13	30	Int. J. Climatol.		Web of Science	WOS:000284211300007		Amazon deforestation; arc of deforestation; basin; biosphere model; Cerrado deforestation; climate; Climate change; conservation; future; global precipitation; land-surface processes; scale; variability; vegetation
2002	Counter, S. A.; Buchanan, L. H.; Ortega, F.; Laurell, G.	Elevated blood mercury and neuro-otological observations in children of the Ecuadorian gold mines	Journal of Toxicology and Environmental Health-Part A	1528-7394	10.1080/152873902753396785	The prevalence of mercury (Hg) intoxication seas investigated in 114 Andean Saraguro and non-Saraguro (Mestizo) children living in remote gold-mining settlements in Nambija and Portovelo, Ecuador. Venous blood samples showed a mean total blood mercury (B-Hg) level of 18.2 mug/L (SE) 15.5; range 2-89.) for 77 Saraguro and non-Saraguro children in the Nambija settlement, which was significantly hig…	2002-01-25	149-163	2	65	J. TOXICOL. ENV. HEALTH PT A		Web of Science	WOS:000173447000002		amazon basin; clinical-features; elemental mercury; exposure; fetal methylmercury; inorganic mercury; minamata disease; mining area; nervous-system; vapor
2006	Lemire, Mélanie; Mergler, Donna; Fillion, Myriam; Passos, Carlos José Sousa; Guimarães, Jean Rémy Davée; Davidson, Robert; Lucotte, Marc	Elevated blood selenium levels in the Brazilian Amazon	The Science of the Total Environment	0048-9697	10.1016/j.scitotenv.2005.08.057	Contaminated fish poses a difficult challenge throughout the world, on the one hand, fish is a very nutritious food source, while on the other hand it accumulates many toxic substances, including mercury (Hg). As part of our efforts in the Brazilian Amazon to maximize nutritional input from fish consumption, a dietary mainstay, and minimize toxic risk, we have been studying the role of selenium (…	2006-07-31	101-111	1	366	Sci. Total Environ.		PubMed	PMID: 16289298	http://www.ncbi.nlm.nih.gov/pubmed/16289298	animals; Biological Availability; brazil; Cichlids; ecosystem; Environmental Monitoring; Environmental Pollutants; fishes; Food Contamination; Fruit; Geography; humans; Mercury; Public Health; selenium
2016	Ribeiro, Jefferson Bruno Pereira; Miranda-Vilela, Ana Luisa; Graziani, Daniel; Gomes, Misléia Rodrigues de Aguiar; Amorim, Ana Angélica Santarem; Garcia, Rafaela Debastiani; de Souza Filho, José; Tedesco, Antônio Cláudio; Primo, Fernando Lucas; Moreira, Jonathan Rosa; Lima, Alexandre Vasconcelos; Sampaio, Raimunda Nonata Ribeiro	Evaluation of the efficacy of systemic miltefosine associated with photodynamic therapy with liposomal chloroaluminium phthalocyanine in the treatment of cutaneous leishmaniasis caused by Leishmania (L.) amazonensis in C57BL/6 mice	Photodiagnosis and Photodynamic Therapy	1873-1597	10.1016/j.pdpdt.2015.08.006	BACKGROUND: The shortage of drugs is a concern and has become the object of studies to discover effective alternatives for cutaneous leishmaniasis (CL) treatment. A topical formulation has been sought due to its low toxicity. Development of alternative therapies, such as multimodal ones, is important in confronting drug resistance. This study aims to compare the in vivo efficacy of topical photod…	2016-03	282-290		13	Photodiagnosis Photodyn Ther		PubMed	PMID: 26306406	http://www.ncbi.nlm.nih.gov/pubmed/26306406	Cutaneous leishmaniasis; Liposomal chloroaluminium phthalocyanine; Miltefosine; Nanodrug; Photodynamic therapy
2015	Moreno, Jorge E.; Rubio-Palis, Yasmin; Sanchez, Victor; Martinez, Angela	Population fluctuation and larval habitat of anopheline in the Municipality of Sifontes, Bolivar State, Venezuela	Boletin De Malariologia Y Salud Ambiental	1690-4648		Sifontes Municipality in the north-east of Bolivar State is one of the main malaria foci in Venezuela due to both natural and anthropic factors. Between 2004 and 2013 a significant increase in the number of cases were reported for this region: at the close of 2013, 42.981 cases had been registered representing 56% of the total number of cases reported in the country. Between September 2002 and De…	2015-07	52-68	1	55	Bol. Malar. Salud. Ambient.		Web of Science	WOS:000369767000004		Anopheles albitarsis; Anopheles darlingi; Anopheles triannulatus; Anopheline larval habitats; brazilian amazon; culicidae; darlingi root; diptera; entomological inoculation rates; environmental-factors; gold-mining areas; malaria vector; southern venezuela; venezuela; western venezuela
2006	Godoy, Ricardo A.; Leonard, William R.; Reyes-Garcia, Victoria; Goodman, Elizabeth; McDade, Thomas; Huanca, Tomas; Tanner, Susan; Vadez, Vincent	Physical stature of adult Tsimane' Amerindians, Bolivian Amazon in the 20th century	Economics & Human Biology	1570-677X	10.1016/j.ehb.2005.11.001	We examine the association between exposure to the market and Western society on the height of adult Tsimane', a foraging-farming society in the Bolivian Amazon. As with other contemporary native peoples, we find little evidence of a significant secular change in height during 1920-1980. Female height bore a positive association with own schooling and fluency in spoken Spanish and with maternal m…	2006-06	184-205	2	4	Econ. Hum. Biol.		Web of Science	WOS:000245205600002		19th-century; amazon; amerindians; anthropometrics; bolivia; determinants; growth; height; Human capital; income inequality; indigenous populations; language; market; nutritional-status; Nutritional status; physical stature; population health; secular trends; Tsimane'
2015	Castilhos, Zuleica; Rodrigues-Filho, Saulo; Cesar, Ricardo; Rodrigues, Ana Paula; Villas-Bôas, Roberto; de Jesus, Iracina; Lima, Marcelo; Faial, Kleber; Miranda, Antônio; Brabo, Edilson; Beinhoff, Christian; Santos, Elisabeth	Human exposure and risk assessment associated with mercury contamination in artisanal gold mining areas in the Brazilian Amazon	Environmental Science and Pollution Research International	1614-7499	10.1007/s11356-015-4340-y	Mercury (Hg) contamination is an issue of concern in the Amazon region due to potential health effects associated with Hg exposure in artisanal gold mining areas. The study presents a human health risk assessment associated with Hg vapor inhalation and MeHg-contaminated fish ingestion, as well as Hg determination in urine, blood, and hair, of human populations (about 325 miners and 321 non-miners…	2015-08	11255-11264	15	22	Environ Sci Pollut Res Int		PubMed	PMID: 25797016	http://www.ncbi.nlm.nih.gov/pubmed/25797016	Adult; animals; brazil; ecotoxicology; Environmental Exposure; Environmental Monitoring; Female; fishes; gold; Hair; humans; Male; Mercury; Middle Aged; mining; Risk assessment; Water Pollutants, Chemical
2001	Vasconcelos, P. F.; Travassos da Rosa, A. P.; Rodrigues, S. G.; Travassos da Rosa, E. S.; Dégallier, N.; Travassos da Rosa, J. F.	Inadequate management of natural ecosystem in the Brazilian Amazon region results in the emergence and reemergence of arboviruses	Cadernos De Saúde Pública	0102-311X		A total of 187 different species of arboviruses and other viruses in vertebrates were identified at the Evandro Chagas Institute (IEC) from 1954 to 1998, among more than 10,000 arbovirus strains isolated from humans, hematophagous insects, and wild and sentinel vertebrates. Despite intensive studies in the Brazilian Amazon region, especially in Pará State, very little is known about most of these…	2001	155-164		17 Suppl	Cad Saude Publica		PubMed	PMID: 11426277	http://www.ncbi.nlm.nih.gov/pubmed/11426277	animals; Arboviruses; Arbovirus Infections; brazil; Conservation of Natural Resources; disease vectors; ecology; ecosystem; Environmental Monitoring; Epidemiological Monitoring; humans; Urbanization
2012	Thornton, Iain	Environmental geochemistry: 40 years research at Imperial College, London, UK	Applied Geochemistry	0883-2927	10.1016/j.apgeochem.2011.07.015	This paper reviews the development of multi-purpose geochemical mapping and the progress of research in applied environmental geochemistry and health at Imperial College over the past 40 years. With funding from the research councils, UK government, EU, industry and NGOs, research has provided the basis for postgraduate training in areas ranging from the applications of geochemistry to plant, agr…	2012-05	939-953	5	27	Appl. Geochem.	Environmental geochemistry	Web of Science	WOS:000302287600002		brazilian amazon; copper deficiency; mercury contamination; metal contamination; nitrogen-fixation; pasture herbage; potential risk; sewage-sludge; united-kingdom; urban road dust
2015	Sanchez Rodriguez, Luz Helena; Florez-Vargas, Oscar; Andrea Rodriguez-Villamizar, Laura; Vargas Fiallo, Yolanda; Stashenko, Elena E.; Ramirez, Gerardo	Lack of autoantibody induction by mercury exposure in artisanal gold mining settings in Colombia: Findings and a review of the epidemiology literature	Journal of Immunotoxicology	1547-691X	10.3109/1547691X.2014.986591	Mercury (Hg) has been implicated as an immunotoxicant in experimental animal models, but its role in the induction of human autoimmunity remains unclear due to contradictory findings. Therefore, it has been claimed that it is important to examine other populations in order to clarify the role of Hg in these diseases. The aim of this study was to investigate whether occupational Hg exposure due to…	2015	368-375	4	12	J. Immunotoxicol.	Lack of autoantibody induction by mercury exposure in artisanal gold mining settings in Colombia	Web of Science	WOS:000361329700008		amazonian brazil; antinuclear antibody; Autoantibodies; autoimmune-diseases; autoimmunity; biomarkers; chloralkali workers; Epidemiology; gold; indirect immunofluorescence; infection; Mercury; methylmercury; mining; mouse kidney; systemic-lupus-erythematosus
2002	Araujo, J. G. V. C.; Toledo, V. P. C. P.; Guimarães, T. M. P. D.; Bernardo-Filho, M.; Simal, C. J. R.; Mota, L. G.; Diniz, S. O. F.; Cardoso, V. N.	Technetium-99m labeling anti-amastigote polyclonal antibodies of Leishmania amazonensis	Nuclear Medicine and Biology	0969-8051		Anti-amastigote polyclonal antibody (IgG) was incubated with solutions of stannous chloride and sodium borohidride. After that, 3.7 MBq of technetium-99m (99mTc) was added. A labeling yield of the antibody about 84% was obtained. After filtration of 99mTc-IgG, the radiochemical purity increased from 84 to 95%. The labeling of IgG with 99mTc did not modify the immunoreactivity of the antibody, sin…	2002-05	405-411	4	29	Nucl. Med. Biol.		PubMed	PMID: 12031875	http://www.ncbi.nlm.nih.gov/pubmed/12031875	animals; Antibodies, Protozoan; Cricetinae; humans; Immunoglobulin G; Isotope Labeling; Leishmania mexicana; Leishmaniasis, Mucocutaneous; Nose; Radioimmunodetection; Radiopharmaceuticals; Reference Values; Sensitivity and Specificity; Technetium
2011	Rodríguez-Pérez, Mario A.; Unnasch, Thomas R.; Real-Najarro, Olga	Assessment and monitoring of onchocerciasis in Latin America	Advances in Parasitology	2163-6079	10.1016/B978-0-12-391429-3.00008-3	Onchocerciasis has historically been one of the leading causes of infectious blindness worldwide. It is endemic to tropical regions both in Africa and Latin America and in the Yemen. In Latin America, it is found in 13 foci located in 6 different countries. The epidemiologically most important focus of onchocerciasis in the Americas is located in a region spanning the border between Guatemala and…	2011	175-226		77	Adv. Parasitol.		PubMed	PMID: 22137585	http://www.ncbi.nlm.nih.gov/pubmed/22137585	animals; humans; Insect Vectors; Latin America; Neglected Diseases; Onchocerca volvulus; Onchocerciasis; Polymerase Chain Reaction; Population Surveillance; prevalence; Simuliidae
2010	Espinoza, José R.; Terashima, Angélica; Herrera-Velit, Patricia; Marcos, Luis A.	[Human and animal fascioliasis in Peru: impact in the economy of endemic zones]	Revista Peruana De Medicina Experimental Y Salud Pública	1726-4642		Fasciola hepatica is the causative agent of fasciolosis in Peru; the disease is an important public health problem by the high prevalence of the human infection affecting mainly children and a major veterinary problem by the high rates of infected livestock. The human disease is endemic in the Sierra and the Coast but sporadic in the Amazonia, and reported in 18 Departments, while the animal infe…	2010-12	604-612	4	27	Rev Peru Med Exp Salud Publica	[Human and animal fascioliasis in Peru	PubMed	PMID: 21308203	http://www.ncbi.nlm.nih.gov/pubmed/21308203	animals; Endemic Diseases; Fascioliasis; humans; peru
2013	Dorneles, Fellipe de Souza; Da Silva, Aleksandro Schafer; Oliveira, Camila Belmonte; Prestes Zimmermann, Carine Eloise; Rosa, Luciana Dalla; Tonin, Alexandre Alberto; Pacheco de Oliveira, Elaine Cristina; Santurio, Janio Morais; Monteiro, Silvia Gonzalez	Susceptibility of Trypanosoma evansi in the Copaiba Oil: In Vitro Test and in Mice Experimentally Infected with the Parasite	Acta Scientiae Veterinariae	1678-0345		Background: Trypanosoma evansi is a flagellate which belongs to the salivate section, commonly observed parasitizing blood of equines, ruminants, pigs, dogs and wild animals in different regions of the world. It causes many losses to farmers due to death of animals and drug spending in endemic areas. The treatment of this disease in Brazil is only performed with diminazene aceturate; however it h…	2013-06-15	1136		41	Acta Sci. Vet.	Susceptibility of Trypanosoma evansi in the Copaiba Oil	Web of Science	WOS:000320937600007		Copaifera; genus; treatment; trypanocidal activity; trypanosomosis
2008	Reyes-Garcia, Victoria; McDade, Thomas W.; Molina, Jose Luis; Leonard, William R.; Tanner, Susan N.; Huanca, Tomas; Godoy, Ricardo	Social rank and adult male nutritional status: Evidence of the social gradient in health from a foraging-farming society	Social Science & Medicine	0277-9536	10.1016/j.socscimed.2008.09.029	Research with humans and non-human primate species has found ail association between social rank and individual health. Among humans, a robust literature in industrial societies has shown that each step down the rank hierarchy is associated with increased morbidity and mortality. Here, we present supportive evidence for the social gradient in health drawing on data from 289 men (18+ years of age)…	2008-12	2107-2115	12	67	Soc. Sci. Med.	Social rank and adult male nutritional status	Web of Science	WOS:000261993900020	http://www.ncbi.nlm.nih.gov/pubmed/18945532	Adult; agriculture; amerindians; Anthropometry; bmi; body-mass index; bolivia; bolivian amazon; community; cultural transmission; Health Surveys; humans; income inequality; indigenous peoples; Male; Middle Aged; native amazonian society; Nutrition; Nutritional status; obesity; Personal Autonomy; Social Class; Social gradient; Social rank; Social Support; socioeconomic-status; Tsimane' Amerindians…
2013	Landim Neto, Francisco Otavio; Gorayeb, Adryane; da Silva, Edson Vicente; de Andrade Meireles, Antonio Jeovah; Pereira Filho, Narcelio de Sa	Application of the DPSIR model for the diagnosis of an estuary of the Brazilian Northeast: a tool for local and regional management	Journal of Coastal Research	0749-0208	10.2112/SI65-167.1	The occupation and use of coastal environments are characterized by a general lack of planning, which provokes increasing pressures and the progressive intensification of problems such as deforestation, the pollution of water resources, inadequate disposal of solid waste, and the illegal occupation of public areas. The present study proposes a diagnosis of the environmental quality of the Guariba…	2013	986-990			J. Coast. Res.	Application of the DPSIR model for the diagnosis of an estuary of the Brazilian Northeast	Web of Science	WOS:000337995500168		amazon; basin; Brazilian estuaries; communities; geoprocessing; Models of environmental analysis
2015	Ihara, Gabriel Maroja; Massone, Cesare; Schettini, Antonio Pedro; Maroja, Maria De Fatima	Leprosy and Lobomycosis: First report from the Amazon Region	Leprosy Review	0305-7518		Leprosy is still a relevant health problem in Brazil with 31 044 new cases diagnosed in 2013, of which 781 new cases diagnosed in the State of Amazonas. Lobomycosis is a cutaneous-subcutaneous mycosis caused by Lacazia loboi, an in vitro uncultivable fungus. Lobomycosis has been mainly reported in the Amazon region of Brazil and Colombia affecting mainly male farmers and workers in extraction of …	2015-06	195-201	2	86	Lepr. Rev.	Leprosy and Lobomycosis	Web of Science	WOS:000361342300010		disease; Jorge Lobo's disease; keloidal blastomycosis; Leprosy; Lobomycosis; Paracoccidioides loboi
2014	de Araujo, Jansen; de Azevedo, Severino M.; Gaidet, Nicolas; Hurtado, Renata F.; Walker, David; Thomazelli, Luciano M.; Ometto, Tatiana; Seixas, Marina M. M.; Rodrigues, Roberta; Galindo, Daniele B.; da Silva, Adriana C. S.; Rodrigues, Arlinéa M. M.; Bomfim, Leonardo L.; Mota, Marcelo A.; Larrazábal, Maria E.; Branco, Joaquim O.; Serafini, Patricia; Neto, Isaac S.; Franks, John; Webby, Richard J.…	Avian influenza virus (H11N9) in migratory shorebirds wintering in the Amazon Region, Brazil	PloS One	1932-6203	10.1371/journal.pone.0110141	Aquatic birds are the natural reservoir for avian influenza viruses (AIV). Habitats in Brazil provide stopover and wintering sites for water birds that migrate between North and South America. The current study was conducted to elucidate the possibility of the transport of influenza A viruses by birds that migrate annually between the Northern and Southern Hemispheres. In total, 556 orotracheal/c…	2014	e110141	10	9	PLoS ONE		PubMed	PMID: 25329399 PMCID: PMC4199675	http://www.ncbi.nlm.nih.gov/pubmed/25329399	Animal Migration; animals; brazil; Charadriiformes; Influenza A virus; Phylogeny; Seasons; Sympatry
2006	Alves, Maria Francinaire A.; Fraiji, Nelson A.; Barbosa, Antonio C.; De Lima, Domingos S. N.; Souza, Jurandir R.; Dorea, Jose G.; Cordeiro, George W. O.	Fish consumption, mercury exposure and serum antinuclear antibody in Amazonians	International Journal of Environmental Health Research	0960-3123	10.1080/09603120600734147	Exposure to intrinsic Hg in fish was studied in Amazon populations with high prevalence of malaria disease. High fish-eater riverines were compared to urban (Manaus residents) low fish-eater riverines in regards to Hg exposure (hair-Hg) and serum antinuclear antibodies (ANA). Most riverines (99.0%) ate fish daily compared to only 3% of controls. Fish species high in MeHg was consumed more frequen…	2006-08	255-262	4	16	Int. J. Environ. Health Res.		Web of Science	WOS:000238998900002	http://www.ncbi.nlm.nih.gov/pubmed/16854670	Adult; amazon; animals; Antibodies, Antinuclear; autoimmunity; brazil; c-reactive protein; disease; fatty-acids; Female; fish; fishes; Food Contamination; gold; gold mining; Hair; humans; Indians, South American; induced autoimmunity; malaria; Male; Mercury; mining; model; negro; oil; Risk assessment; Seafood; Water Pollutants, Chemical; women
2003	Cueto, Marcos; de la Puente, José Carlos	Vida de leprosa: the testimony of a woman living with Hansen's disease in the Peruvian Amazon, 1947	História, Ciências, Saúde--Manguinhos	0104-5970		This is the narrative of a patient made before, during and after being incarcerated in an agricultural colony in the Peruvian Amazon. In a vivid style, it narrates the decay of the body, the stigma and the compulsive segregation, as well as the hope for a better life. It is the perspective of a patient, something that is difficult to find when researching the history of health. The original publi…	2003	337-360	Suppl 1	10	Hist Cienc Saude Manguinhos	Vida de leprosa	PubMed	PMID: 14650423	http://www.ncbi.nlm.nih.gov/pubmed/14650423	Autobiography as Topic; Female; Historiography; History, 20th Century; humans; Leprosy; Patients; peru
2013	Donalisio, Maria Rita; Cordeiro, Ricardo; Lourenco, Roberto Wagner; Brown, J. Christopher	The AIDS epidemic in the Amazon region: a spatial case-control study in Rondonia, Brazil	Revista De Saude Publica	0034-8910	10.1590/S0034-8910.2013047004539	OBJECTIVE: To analyze spatial changes in the risk of AIDS and the relationship between AIDS incidence and socioeconomic variables in the state of Rondonia, Amazon region. METHODS: A spatial, population case-control study in Rondonia, Brazil, based on 1,780 cases reported to the Epidemiological Surveillance System and controls based on demographic data from 1987 to 2006. The cases were grouped int…	2013-10	873-U48	5	47	Rev. Saude Publica	The AIDS epidemic in the Amazon region	Web of Science	WOS:000331381800005		Acquired Immunodeficiency Syndrome, epidemiology; Case-Control Studies; decentralization; distance truck drivers; hiv; hiv/aids; infection; risk; Socioeconomic Factors; Spatial analysis; Urbanization; vulnerability
2007	Reyes-Garcia, Victoria; Vadez, Vincent; Tanner, Susan; Huanca, Tomas; Leonard, William R.; McDade, Thomas	Ethnobotanical skills and clearance of tropical rain forest for agriculture: A case study in the lowlands of Bolivia	Ambio	0044-7447	10.1579/0044-7447(2007)36[406:ESACOT]2.0.CO;2	Indigenous peoples are often considered potential allies in the conservation of biological diversity. Here we assess whether ethnobotanical skills of indigenous people contribute to a reduction in the clearance of tropical rain forest. We measured ethnobotanical skills of male household heads and area of rain forest cleared for agriculture among 128 households of Tsimane', a native Amazonian grou…	2007-07	406-408	5	36	Ambio	Ethnobotanical skills and clearance of tropical rain forest for agriculture	Web of Science	WOS:000248512700008	http://www.ncbi.nlm.nih.gov/pubmed/17847806	agriculture; amazon; bolivia; brazil; deforestation; diversity; Ethnobotany; fire; Geography; humans; Interviews as Topic; knowledge; languages; rain; trees; Tropical Climate
2016	Rivera, S. J.; Pacheco, L. F.; Achá, D.; Molina, C. I.; Miranda-Chumacero, G.	Low total mercury in Caiman yacare (Alligatoridae) as compared to carnivorous, and non-carnivorous fish consumed by Amazonian indigenous communities	Environmental Pollution (Barking, Essex: 1987)	1873-6424	10.1016/j.envpol.2016.07.013	Mercury contamination in the River Beni basin is an important health risk factor, primarily for indigenous communities that live along the river. Among them are the Tacana, living in their original territory with sustainable use of their natural resources, consuming fish, Caiman yacare, and other riverine resources as their main source of protein. To assess mercury exposure to Tacana people, tota…	2016-07-14				Environ. Pollut.		PubMed	PMID: 27427172	http://www.ncbi.nlm.nih.gov/pubmed/27427172	bioaccumulation; Biomagnification; Health of indigenous peoples; mercury exposure
2008	Marrugo-Negrete, Jose; Benitez, Luis Norberto; Olivero-Verbel, Jesus	Distribution of mercury in several environmental compartments in an aquatic ecosystem impacted by gold mining in northern Colombia	Archives of Environmental Contamination and Toxicology	0090-4341	10.1007/s00244-007-9129-7	Mercury (Hg) used in gold amalgamation is a major source of contamination in developing countries. Water, sediments, plankton, fish, and human samples from Grande Marsh, a Hg-polluted marsh located in the south of Bolivar, municipality of Montecristo, Colombia, were collected during both the rainy and the dry seasons (2003-2006), at three different sampling sites, and analyzed for total Hg (T-Hg)…	2008-08	305-316	2	55	Arch. Environ. Contam. Toxicol.		Web of Science	WOS:000256926900016		brazilian amazon; fish; fresh-water systems; lake; madeira river-basin; methyl mercury; organic-matter; sediments; south-america; tapajos river
2002	Waichman, Andrea Viviana; Römbke, Jörg; Ribeiro, Maria Olívia A.; Nina, Nailson C. S.	Use and fate of pesticides in the Amazon State, Brazil: risk to human health and the environment	Environmental Science and Pollution Research International	0944-1344		During the last 30 years, the increase of the human population in the Amazon introduced the need for additional food production and caused the state government to implement programs to increase and improve agricultural production. The production of nontraditional crops introduced several problems unknown to traditional farmers, since they are not well adapted to tropical conditions. Their suscept…	2002	423-428	6	9	Environ Sci Pollut Res Int	Use and fate of pesticides in the Amazon State, Brazil	PubMed	PMID: 12515352	http://www.ncbi.nlm.nih.gov/pubmed/12515352	agriculture; Agrochemicals; animals; brazil; Environmental Exposure; Environmental Monitoring; Environmental Pollution; humans; Occupational Health; pesticides; Population Dynamics; Protective Clothing; Public Health; Risk assessment
2009	Abad-Franch, Fernando; Monteiro, Fernando A.; Jaramillo O, Nicolás; Gurgel-Gonçalves, Rodrigo; Dias, Fernando Braga Stehling; Diotaiuti, Liléia	Ecology, evolution, and the long-term surveillance of vector-borne Chagas disease: a multi-scale appraisal of the tribe Rhodniini (Triatominae)	Acta Tropica	1873-6254	10.1016/j.actatropica.2008.06.005	Chagas disease incidence has sharply declined over the last decade. Long-term disease control will, however, require extensive, longitudinal surveillance systems capable of detecting (and dealing with) reinvasion-reinfestation of insecticide-treated dwellings by non-domiciliated triatomines. Sound surveillance design calls for reliable data on vector ecology, and these data must cover different s…	2009-06	159-177	2017-02-03	110	Acta Trop.	Ecology, evolution, and the long-term surveillance of vector-borne Chagas disease	PubMed	PMID: 18619938	http://www.ncbi.nlm.nih.gov/pubmed/18619938	animals; Behavior, Animal; biodiversity; Biological Evolution; Chagas disease; disease vectors; ecology; humans; Latin America; triatominae
2016	da Silva, Aleksandra do Socorro; de Brito, Silvana Rossy; Vijaykumar, Nandamudi Lankalapalli; da Rocha, Cláudio Alex Jorge; Monteiro, Maurílio de Abreu; Costa, João Crisóstomo Weyl Albuquerque; Francês, Carlos Renato Lisboa	Social Network Analysis and Mining to Monitor and Identify Problems with Large-Scale Information and Communication Technology Interventions	PloS One	1932-6203	10.1371/journal.pone.0146220	The published literature reveals several arguments concerning the strategic importance of information and communication technology (ICT) interventions for developing countries where the digital divide is a challenge. Large-scale ICT interventions can be an option for countries whose regions, both urban and rural, present a high number of digitally excluded people. Our goal was to monitor and iden…	2016	e0146220	1	11	PLoS ONE		PubMed	PMID: 26727472 PMCID: PMC4699760	http://www.ncbi.nlm.nih.gov/pubmed/26727472	brazil; Communication; Computer Communication Networks; Computer User Training; Data Mining; Developing countries; Educational Measurement; Efficiency, Organizational; Government Programs; humans; Internet; Interpersonal Relations; Medical Informatics; Patient Acceptance of Health Care; Social Support; Teaching; Text Messaging; Time Factors; Urban Population
2013	Lima, Andriele M.; Goncalves, Evonnildo C.; Andrade, Soraya S.; Barbosa, Maria S. R.; Barroso, Karla F. P.; de Sousa, Mayara B.; Borges, Larissa; Vieira, Joze L. F.; Teixeira, Francisco M.	Critical points of Brazil nuts: a beginning for food safety, quality control and Amazon sustainability	Journal of the Science of Food and Agriculture	0022-5142	10.1002/jsfa.5793	BACKGROUND: One difficulty of self-sustainability is the quality assurance of native products. This research was designed to study the risks and critical control points in the collection, handling and marketing of Brazil nuts from native forests and urban fairs in the Brazilian Amazon by characterisation of morphological aspects of fungi and posterior identification by molecular biology and deter…	2013-03-15	735-740	4	93	J. Sci. Food Agric.	Critical points of Brazil nuts	Web of Science	WOS:000315166300005	http://www.ncbi.nlm.nih.gov/pubmed/22821336	aflatoxin; Aflatoxins; aspergillus-flavus; Bertholletia; brazil; Brazil nuts; cashew; Chromatography, High Pressure Liquid; Conservation of Natural Resources; diet; Food Handling; Food Microbiology; Fungi; Good Manufacturing Practices; haccp; humans; Nuts; quality control; sustainability
2000	da Silva Brabo, E.; de Oliveira Santos, E.; de Jesus, I. M.; Mascarenhas, A. F.; de Freitas Faial, K.	Mercury contamination of fish and exposures of an indigenous community in Pará state, Brazil	Environmental Research	0013-9351	10.1006/enrs.2000.4114	Fish consumption is an important source of protein among indigenous communities in Amazonian Brazil. Exposures to mercury via fish were studied in an indigenous community of the Munduruku reserve, located in the Tapajós River basin in the state of Pará, one of the oldest and most productive gold mining areas in the Amazon region. This study summarizes the results of mercury (Hg) analyses of fish …	2000-11	197-203	3	84	Environ. Res.		PubMed	PMID: 11097792	http://www.ncbi.nlm.nih.gov/pubmed/11097792	animals; brazil; diet; Environmental Exposure; fishes; Food Contamination; humans; Indians, South American; Mercury Compounds; Methylmercury Compounds; Public Health; Water Pollution, Chemical
2006	Dubey, J. P.; Gennari, Solange M.; Labruna, Marcelo B.; Camargo, Luis M. A.; Vianna, M. C. B.; Marcet, Paula L.; Lehmann, T.	Characterization of Toxoplasma gondii isolates in free-range chickens from Amazon, Brazil	The Journal of Parasitology	0022-3395	10.1645/GE-655R.1	The prevalence of Toxoplasma gondii in free-ranging chickens is a good indicator of the prevalence of T. gondii oocysts in the soil because chickens feed from the ground. The prevalence of T. gondii in 50 free-range chickens (Gallus domesticus) from Amazon, Brazil, was determined. Antibodies to T. gondii were assayed by the modified agglutination test (MAT) and found in 33 (66%) chickens with tit…	2006-02	36-40	1	92	J. Parasitol.		PubMed	PMID: 16629312	http://www.ncbi.nlm.nih.gov/pubmed/16629312	Agglutination Tests; animals; Antibodies, Protozoan; Biological Assay; Brain; brazil; Cats; Chickens; Feces; Genotype; Heart; mice; Oocysts; Poultry Diseases; Toxoplasma; Toxoplasmosis, Animal
2003	McClain, M. E.; Cossio, R. E.	The use of riparian environments in the rural Peruvian Amazon	Environmental Conservation	0376-8929	10.1017/S0376892903000237	River margins are valued for agriculture in the western Amazon because of their fertile soils and level surfaces. Riparian forests along river margins also provide valuable ecosystem services by protecting water quality and providing resources to aquatic organisms. Because inhabitants of the region rely on these aquatic resources, riparian deforestation may have unintended negative feedbacks on t…	2003-09	242-248	3	30	Environ. Conserv.		Web of Science	WOS:000185873100003		agriculture; Andean Amazon; colonists; deforestation; forests; fragmentation; Indigenous people; land use; peru; riparian zone; soils
2000	Hacon, S.; Yokoo, E.; Valente, J.; Campos, R. C.; da Silva, V. A.; de Menezes, A. C. C.	Exposure to mercury in pregnant women from Alta Floresta-Amazon Basin, Brazil	Environmental Research	0013-9351	10.1006/enrs.2000.4115	The region of Alta Floresta in the South of the Amazon basin, close to the Teles Fires River, was one of the main prospecting gold areas in the Amazon Basin until the beginning of the 19905. The economic growth was accompanied by a considerable increase in the population, due to a massive influx of migrants from the southern region of the country. Women had an important role during that process. …	2000-11	204-210	3	84	Environ. Res.		Web of Science	WOS:000165815800002	http://www.ncbi.nlm.nih.gov/pubmed/11097793	Adolescent; Adult; Alcohol Drinking; amazon basin; brazil; Congenital Abnormalities; diet; Environmental Exposure; Female; Food Contamination; Hair; humans; incidence; Mercury; Mercury Compounds; methylmercury; Middle Aged; pituitary; pollution; pregnancy; Pregnancy Complications; Public Health; risk factors; vapor; Water Pollutants, Chemical
2001	Pang, L. W.; Piovesan-Alves, F.	Economic advantage of a community-based malaria management program in the Brazilian Amazon	The American Journal of Tropical Medicine and Hygiene	0002-9637		In the Brazilian Amazon, travel costs to centralized malaria clinics for diagnosis and treatment can approach 20% of one's monthly salary. A program was established in a mining town for community-based dipstick test diagnosis and treatment. An economic analysis was performed that compared expected costs under the old program to the observed costs of the new one. Data were obtained through intervi…	2001-12	883-886	6	65	Am. J. Trop. Med. Hyg.		PubMed	PMID: 11791992	http://www.ncbi.nlm.nih.gov/pubmed/11791992	animals; Antigens, Protozoan; brazil; Community Health Services; Cost-Benefit Analysis; Diagnostic Tests, Routine; humans; malaria; Medical Records; Office Visits; Patient Admission; plasmodium; Retrospective Studies
2011	Magalhães, Belisa Maria Lopes; Coelho, Leíla Ines Aguiar Raposo Câmara; Maciel, Marcel Gonçalves; Ferreira, João Marcos Benfica Barbosa; Umezawa, Eufrozina Setsu; Coura, José Rodrigues; Guerra, Jorge Augusto de Oliveira; Barbosa, Maria das Graças Vale	Serological survey for Chagas disease in the rural areas of Manaus, Coari, and Tefé in the Western Brazilian Amazon	Revista Da Sociedade Brasileira De Medicina Tropical	1678-9849		INTRODUCTION: Deforestation, uncontrolled forest, human population migration from endemic areas, and the large number of reservoirs and wild vectors naturally infected by Trypanosoma cruzi promote the endemicity of Chagas disease in the Amazon region. METHODS: We conducted an initial serological survey (ELISA) in a sample of 1,263 persons; 1,095 (86.7%) were natives of the State of Amazonas, 666 …	2011-12	697-702	6	44	Rev. Soc. Bras. Med. Trop.		PubMed	PMID: 22231243	http://www.ncbi.nlm.nih.gov/pubmed/22231243	Adolescent; Adult; Aged; animals; Antibodies, Protozoan; Blotting, Western; brazil; Chagas disease; Chronic Disease; Cross-Sectional Studies; Enzyme-Linked Immunosorbent Assay; Female; humans; Insect Vectors; Male; Middle Aged; Population Surveillance; prevalence; Rural Population; Seroepidemiologic Studies; Socioeconomic Factors; Trypanosoma cruzi; Young Adult
2014	Callejon, Daniel R.; Riul, Thalita B.; Feitosa, Luis G. P.; Guaratini, Thais; Silva, Denise B.; Adhikari, Achyut; Shrestha, Ram L. S.; Marques, Lucas M. M.; Baruffi, Marcelo D.; Lopes, João L. C.; Lopes, Norberto P.	Leishmanicidal evaluation of tetrahydroprotoberberine and spirocyclic erythrina-alkaloids	Molecules (Basel, Switzerland)	1420-3049	10.3390/molecules19055692	Leishmaniasis is one of the World's most problematic diseases in developing countries. Traditional medicines to treat leishmaniasis have serious side effects, as well as significant parasite resistance problems. In this work, two alkaloids 1 and 2 were obtained from Corydalis govaniana Wall and seven alkaloids 3-9, were obtained from Erythrina verna. The structures of the compounds were confirmed…	2014	5692-5703	5	19	Molecules		PubMed	PMID: 24802983	http://www.ncbi.nlm.nih.gov/pubmed/24802983	Alkaloids; Berberine Alkaloids; Cell Line; Erythrina; humans; Leishmania; leishmaniasis; Macrophages; Parasitic Sensitivity Tests; Plant Extracts
2004	Vandebroek, I.; Van Damme, P.; Van Puyvelede, L.; Arrazola, S.; De Kimpe, N.	A comparison of traditional healers' medicinal plant knowledge in the Bolivian Andes and Amazon	Social Science & Medicine	0277-9536	10.1016/j.socscimed.2003.11.030	Medicinal plant knowledge of two groups of traditional healers was thoroughly studied during a 2-year ethnobotanical survey in the Bolivian Andes (Quechua farmers from Apillapampa) and Amazon rainforest (Yuracare-Trinitario slash-and-burn cultivators from Isiboro-Secure National Park), respectively. Both areas represent ecologically and culturally diverse zones, differing in floristic diversity, …	2004-08	837-849	4	59	Soc. Sci. Med.		Web of Science	WOS:000222194300014	http://www.ncbi.nlm.nih.gov/pubmed/15177839	amazon; andes; biodiversity; bolivia; Clinical Competence; diversity; Ethnobotany; ethnomedicine; health; humans; illnesses; knowledge; Medicinal plants; Medicine, Traditional; people; Phytotherapy; Plants, Medicinal; tanzania; traditional healers
2014	Ribeiro, Tatiana G.; Chávez-Fumagalli, Miguel A.; Valadares, Diogo G.; França, Juçara R.; Rodrigues, Lívia B.; Duarte, Mariana C.; Lage, Paula S.; Andrade, Pedro H. R.; Lage, Daniela P.; Arruda, Leonardo V.; Abánades, Daniel R.; Costa, Lourena E.; Martins, Vivian T.; Tavares, Carlos A. P.; Castilho, Rachel O.; Coelho, Eduardo A. F.; Faraco, André A. G.	Novel targeting using nanoparticles: an approach to the development of an effective anti-leishmanial drug-delivery system	International Journal of Nanomedicine	1178-2013	10.2147/IJN.S55678	The study reported here aimed to develop an optimized nanoparticle delivery system for amphotericin B (AmpB) using a polyelectrolyte complexation technique. For this, two oppositely charged polymers presenting anti-leishmanial activity - chitosan (Cs) and chondroitin sulfate (ChS) - were used: Cs as a positively charged polymer and ChS as a negatively charged polymer. The chitosan (NQ) nanopartic…	2014	877-890		9	Int J Nanomedicine	Novel targeting using nanoparticles	PubMed	PMID: 24627630 PMCID: PMC3931713	http://www.ncbi.nlm.nih.gov/pubmed/24627630	Amphotericin B; animals; Chemistry, Pharmaceutical; Chitosan; chondroitin; Chondroitin Sulfates; Drug Delivery Systems; Female; humans; Leishmania infantum; Leishmania mexicana; leishmaniasis; Leishmania spp; Macrophages; mice; Mice, Inbred BALB C; Nanomedicine; Nanoparticles; Trypanocidal Agents
2015	Albernaz, Tatiane Teles; Leite, Romulo Cerqueira; Pimenta Reis, Jenner Karlison; de Sousa Rodrigues, Ana Paula; Kassar, Telissa da Cunha; Resende, Claudia Fideles; Sousa de Oliveira, Cairo Henrique; Silva, Rafaela das Merces; Salvarani, Felipe Masiero; Barbosa, Jose Diomedes	Molecular detection of bovine immunodeficiency virus in water buffaloes (Bubalus bubalis) from the Amazon region, Brazil	Tropical Animal Health and Production	0049-4747	10.1007/s11250-015-0884-6	Bovine immunodeficiency is a chronic progressive disease caused by a lentivirus that affects cattle and buffaloes. Although the infection has been described in cattle in some countries, including in Brazil, there are only two reports of infection in buffaloes: one in Pakistan and one in Cambodia. The aim of the present study was to survey the occurrence of bovine immunodeficiency virus (BIV) in w…	2015-12	1625-1628	8	47	Trop. Anim. Health Prod.		Web of Science	WOS:000365746300025		biv; Bovine immunodeficiency virus; brazil; Buffalo; Cattle; infection; leukemia-virus; pcr; seroprevalence
2011	Aguirre, Helmuth; Sarmiento, Carlos E.; Shaw, Scott R.	Taxonomic revision and morphometric analysis of Meteorus Haliday, 1835 (Hymenoptera: Braconidae: Meteorinae) from Colombia	Zootaxa	1175-5326		Meteorus Haliday 1835 (Hymenoptera: Braconidae) is a cosmopolitan genus with nearly 250 species around the world. Its species are koinobiont endoparasitoids that use Coleoptera and Lepidoptera caterpillars as hosts, some of them are important agricultural pests. The Meteorus fauna is better known for the Palearctic, Nearctic, Afrotropical and Australian regions, but these wasps are poorly studied…	2011-07-04	1968-04-01	2938		Zootaxa	Taxonomic revision and morphometric analysis of Meteorus Haliday, 1835 (Hymenoptera	Web of Science	WOS:000292327500001		beet armyworm; Braconidae; colombia; costa-rica; fall armyworm lepidoptera; forests; heliothis; Meteorus; mexico; morphometry; noctuidae; parasitoid; Parasitoids; spodoptera-frugiperda; taxonomy; texas
2015	Myster, Randall W.	Seed predation, pathogens and germination in primary vs. secondary cloud forest at Maquipucuna Reserve, Ecuador	Journal of Tropical Ecology	0266-4674	10.1017/S0266467415000127	Because the fate of the seed rain has long been shown to be critical to understanding forest recruitment and regeneration, seed predation, seed pathogens and germination among different species was examined in primary (closed-canopy vs. tree-fall gap) and in secondary (banana vs. sugarcane vs. seeded pasture) cloud forest at Maquipucuna Reserve, Ecuador. I found (1) seed predation took more seeds…	2015-07	375-378		31	J. Trop. Ecol.		Web of Science	WOS:000356154100008		amazonian forest; banana; dipteryx-micrantha; establishment; lter; mechanisms; nitrogen; pasture; puerto-rico; regeneration; sugarcane; treefall gap; trees
2014	Dutra, Luiz Antônio; de Almeida, Letícia; Passalacqua, Thais G.; Reis, Juliana Santana; Torres, Fabio A. E.; Martinez, Isabel; Peccinini, Rosangela Gonçalves; Chin, Chung Man; Chegaev, Konstantin; Guglielmo, Stefano; Fruttero, Roberta; Graminha, Marcia A. S.; dos Santos, Jean Leandro	Leishmanicidal activities of novel synthetic furoxan and benzofuroxan derivatives	Antimicrobial Agents and Chemotherapy	1098-6596	10.1128/AAC.00052-14	A novel series of furoxan (1,2,5-oxadiazole 2-oxide) (compounds 3, 4a and -b, 13a and -b, and 14a to -f) and benzofuroxan (benzo[c][1,2,5]oxadiazole 1-oxide) (compounds 7 and 8a to -c) derivatives were synthesized, characterized, and evaluated for in vitro activity against promastigote and intracellular amastigote forms of Leishmania amazonensis. The furoxan derivatives exhibited the ability to g…	2014-08	4837-4847	8	58	Antimicrob. Agents Chemother.		PubMed	PMID: 24913171 PMCID: PMC4136072	http://www.ncbi.nlm.nih.gov/pubmed/24913171	Amphotericin B; animals; Antiprotozoal Agents; Benzoxazoles; Hydrogen-Ion Concentration; Leishmania mexicana; Life Cycle Stages; Macrophages; Male; mice; Nitric oxide; Nitrites; Oxadiazoles; Parasitic Sensitivity Tests; Pentamidine; Structure-Activity Relationship
2003	Shanley, P.; Luz, L.	The impacts of forest degradation on medicinal plant use and implications for health care in eastern Amazonia	Bioscience	0006-3568	10.1641/0006-3568(2003)053[0573:TIOFDO]2.0.CO;2	Over the last three decades, forest degradation in the Brazilian Amazon has diminished the availability of some widely used medicinal plant species. Results of a 9-year market study suggest that forests represent an important habitat for medicinal plants used in eastern Amazonia: Nine of the twelve top-selling medicinal plants are native species, and eight are forest based. Five of the top-sellin…	2003-06	573-584	6	53	Bioscience		Web of Science	WOS:000183354900008		Amazonia; brazilian-amazon; conservation; deforestation; ecology; environment; Ethnopharmacology; fire; frontier; health care; management; Medicinal plants; nontimber forest products
2014	dos Santos, Isana M.; Calado, Daniela	Capture of anthropophilic mosquitoes (Diptera, Culicidae) in an urban area of the western Bahia, Brazil	Iheringia Serie Zoologia	0073-4721	10.1590/1678-4766201410413238	The western region of Bahia undergoes accelerated agricultural development, which has generated infrastructure problems as the lack of sanitation and waste collection. Thus these problems play an important role in increasing the supply of breeding places of mosquitoes. Considering the possibilities of contacts between the vector and human population, the objective of this work was to study the ad…	2014-03-31	32-38	1	104	Iheringia Ser. Zool.		Web of Science	WOS:000339093500004		aedini; amazon; classification; Culex; culex-quinquefasciatus; disease vectors; Mosquitoes; southeastern brazil
2004	Onokpise, O. U.	Natural rubber, Hevea brasiliensis (Willd. Ex A. Juss.) Mull. Arg., germplasm collection in the Amazon basin, Brazil: A retrospective	Economic Botany	0013-0001	10.1663/0013-0001(2004)058[0544:NRHBWE]2.0.CO;2	Onokpise, Oghenekome U. (Forestry and Natural Resource Conservation, College of Engineering Sciences, Technology and Agriculture, Florida A&M University, Room 303, South Perry Paige Building, Tallahassee, FL 32307; Phone: (850) 561-2217; Fax: (850) 412-7045; e-mail o.onokpise@worldnet.att.net or Oghenekome.onokpise@famu.edu). NATURAL RUBBER, HEVEA BRASILIENSIS (WILLD. Ex A. JUSS.) MOLL. ARG., GER…	2004	544-555	4	58	Econ. Bot.	Natural rubber, Hevea brasiliensis (Willd. Ex A. Juss.) Mull. Arg., germplasm collection in the Amazon basin, Brazil	Web of Science	WOS:000227297600006		brazil; germplasm; Hevea brasiliensis; irrdb; rubber
2003	Gochfeld, M.	Cases of mercury exposure, bioavailability, and absorption	Ecotoxicology and Environmental Safety	0147-6513	10.1016/S0147-6513(03)00060-5	Mercury is a unique element that, unlike many metals, has no essential biological function. It is liquid at room temperature and is 13.6 times heavier than water. Its unique physical properties have been exploited for a variety of uses such as in mercury switches, thermostats, thermometers, and other instruments. Its ability to amalgamate with gold and silver are used in mining these precious met…	2003-09	174-179	1	56	Ecotox. Environ. Safe.		Web of Science	WOS:000184979100017	http://www.ncbi.nlm.nih.gov/pubmed/12915150	Absorption; Accidents; animals; Biological Availability; brazil; brazilian amazon; dimethylmercury; elemental mercury; Environmental Exposure; fish consumption; fishes; food chain; humans; Iraq; Japan; Mercury; mercury bioavailability; Mercury Poisoning, Nervous System; methylmercury; Methylmercury Compounds; methylmercury exposure; minamata-disease; occupational exposure; population
2006	Yanoviak, Stephen P.; Ramirez Paredes, J. E.; Lounibos, L. Philip; Weaver, Scott C.	Deforestation alters phytotelm habitat availability and mosquito production in the Peruvian Amazon	Ecological Applications	1051-0761	10.1890/1051-0761(2006)016[1854:DAPHAA]2.0.CO;2	We quantified the effects of deforestation, and subsequent cultivation and forest regeneration, on the abundance and composition of mosquito larval habitats, specifically phytotelmata (plant-held waters), in the western Amazon basin. Recently deforested sites were characterized by increased phytotelm density (1.6 phytotelmata/m(2)) and greater relative abundance of fallen-plant-part phytotelmata …	2006-10	1854-1864	5	16	Ecol. Appl.		Web of Science	WOS:000241362400020	http://www.ncbi.nlm.nih.gov/pubmed/17069377	amazon; animals; arthropods; barro colorado island; brazilian amazon; community structure; Conservation of Natural Resources; culicidae; deforestation; diptera; disease vector; diversity; ecosystem; filled tree-holes; land-use; Larva; larval mosquito habitat; Limatus spp.; Mosquitoes; northern thailand; Oropouche virus; peru; phytotelm; Reproduction; trees; tropical forest; venezuelan equine ence…
2008	Silva, Rosangela A.; Oliveira, Claudio M. G.; Inomoto, Mario M.	Fauna of plant-parasitic nematodes in natural and cultivated areas of the Amazon forest, Mato Grosso State, Brazil	Tropical Plant Pathology	1982-5676		The aim of this work was to study the diversity of the fauna of plant-parasitic nematodes in preserved areas of the Amazon forest, Mato Grosso state (MT), and to assess the effect of agricultural land use on plant-parasitic nematode communities. Soil and root samples were collected in each location in the late spring during the rainy season of 2005, in two areas of primary vegetation in Nova Mari…	2008-06	204-211	3	33	Trop. Plant Pathol.		Web of Science	WOS:000262384100005		abundance; Amazonia; Brachiaria brizantha; diversity; plant-parasitic nematode fauna; Tectona grandis; xiphinema
2010	Berzas Nevado, J. J.; Rodríguez Martín-Doimeadios, R. C.; Guzmán Bernardo, F. J.; Jiménez Moreno, M.; Herculano, A. M.; do Nascimento, J. L. M.; Crespo-López, M. E.	Mercury in the Tapajós River basin, Brazilian Amazon: a review	Environment International	1873-6750	10.1016/j.envint.2010.03.011	This paper presents a review about mercury contamination and human exposure in the Tapajós River basin (Brazil), one of the major tributaries of the Amazon impacted by traditional gold mining from the mid 1980s. The most recent review in this region was published more than ten years ago and since then many articles about environment and especially human populations have revealed new aspects of me…	2010-08	593-608	6	36	Environ Int	Mercury in the Tapajós River basin, Brazilian Amazon	PubMed	PMID: 20483161	http://www.ncbi.nlm.nih.gov/pubmed/20483161	animals; brazil; Environmental Exposure; Environmental Monitoring; Epidemiological Monitoring; fishes; Geologic Sediments; humans; Mercury; Mercury Poisoning; plants; rivers; Water Pollutants, Chemical
2006	Benefice, Eric; Monroy, Selma Luna; Jiménez, Sonia; López, Ronald	Nutritional status of Amerindian children from the Beni River (lowland Bolivia) as related to environmental, maternal and dietary factors	Public Health Nutrition	1368-9800		OBJECTIVES: To report the nutritional status of children aged up to 15 years and their mothers living in a remote Amazonian area of Bolivia, and to study its main social, familial and maternal determinants. SETTING: Fifteen Beni River communities located at the foot of the Andes. DESIGN: Cross-sectional survey of riverside populations. All childbearing mothers and their children in the 15 communi…	2006-05	327-335	3	9	Public Health Nutr		PubMed	PMID: 16684384	http://www.ncbi.nlm.nih.gov/pubmed/16684384	Adolescent; Anemia, Iron-Deficiency; Anthropometry; Body Height; bolivia; Child; Child, Preschool; Cross-Sectional Studies; Demography; diet; Female; Food Habits; Helminthiasis; humans; Infant; Infant, Newborn; Male; mothers; multivariate analysis; Nutritional status
2003	Frizano, J.; Vann, D. R.; Johnson, A. H.; Johnson, C. M.; Vieira, I. C. G.; Zarin, D. J.	Labile phosphorus in soils of forest fallows and primary forest in the Bragantina region, Brazil	Biotropica	0006-3606	10.1111/j.1744-7429.2003.tb00256.x	We used the Hedley sequential extraction procedure to measure nine different organic and inorganic soil phosphorus fractions in forest soils of the Bragantina region of Para, Brazil. We compared the labile fractions (resin-extractable P + HCO3-extractable inorganic and organic P) in Oxisols from three secondary forests (10, 20, and 40 years old) and a primary forest. These stands were located in …	2003-03	2017-02-11	1	35	Biotropica		Web of Science	WOS:000182530700001		Amazonia; Brazilian forests; cultivation; dynamics; eastern amazonia; forest chronosequence; fractions; organic phosphorus; oxisols; pedogenesis; phosphorus fractionation; shifting agriculture; soil phosphorus
2008	Thiengo, Silvana C.; Fernandez, Monica A.; Torres, Eduardo J. L.; Coelho, Pablo M.; Lanfredi, Reinalda M.	First record of a nematode Metastrongyloidea (Aelurostrongylus abstrusus larvae) in Achatina (Lissachatina) fulica (Mollusca, Achatinidae) in Brazil	Journal of Invertebrate Pathology	0022-2011	10.1016/j.jip.2007.10.010	Achatina (Lissachatina) fulica was introduced in Brazil in the 1980s for commercial purposes ("escargot" farming) and nowadays, mainly by human activity, it is widespread in at least 23 out of 26 Brazilian states and Brasilia, including the Amazonian region and natural reserves, where besides a general nuisance for people it is a pest and also a public health concern, since it is one of the natur…	2008-05	34-39	1	98	J. Invertebr. Pathol.		Web of Science	WOS:000255529700004		Achatina fulica; Aelurostrongylus abstrusus; angiostrongylus-cantonensis; Angiostrongylus spp.; brazil; eosinophilic meningitis; invasive molluscs
2002	Labruna, M. B.; Camargo, L. M. A.; Schumaker, T. T. S.; Camargo, E. P.	Parasitism of domestic swine (Sus scrofa) by Amblyomma ticks (Acari : Ixodidae) on a farm at Monte Negro, Western Amazon, Brazil	Journal of Medical Entomology	0022-2585	10.1603/0022-2585-39.1.241	In January 2001, while conducting a survey of the tick fauna of the State of Rondonia, Brazil, a rural area within Monte Negro county was visited. On one farm within the county the producer maintained a herd of crossbred swine, Sus scrofa L., that was reared under unconfined conditions, with unrestrained access to the pasture and adjacent native Amazon equatorial forest. Inspection of the swine h…	2002-01	241-243	1	39	J. Med. Entomol.	Parasitism of domestic swine (Sus scrofa) by Amblyomma ticks (Acari	Web of Science	WOS:000178371600038	http://www.ncbi.nlm.nih.gov/pubmed/11931265	Amblyomma naponense; Amblyomma oblongoguttatum; Amblyomma ovale; Amblyomma scalpturatum; animals; Animals, Domestic; brazil; Female; ixodidae; Male; swine; Swine Diseases; Tick Infestations; ticks
2012	Costa de Almeida, Marcella Kelly; dos Santos, Kemper Nunes; Fecury, Amanda Alves; Ferro de Oliveira, Claudia Suellen; Freitas, Andrei Silva; Simoes Quaresma, Juarez Antonio; Fuzii, Hellen Thais; Martins, Luisa Caricio	Prevalence of viral hepatitis B and C in riverside communities of the Tucurui Dam, Para, Brazil	Journal of Medical Virology	0146-6615	10.1002/jmv.23356	Epidemiologically, the relevance of infection caused by hepatitis viruses is related mainly to their wide geographic distribution and the large number of infected individuals in all parts of the world. In this study, 668 residents from the islands around the Tucurui Dam were selected. Blood samples were collected for investigation of serological markers (HBsAg, total anti-HBc, anti-HBS, and anti-…	2012-12	1907-1912	12	84	J. Med. Virol.		Web of Science	WOS:000310339300011		amazon; genotypes; hbv; hcv; labrea; molecular biology; population; riverside communities; seroprevalence; state; virus-infections
2013	Valle, Denis; Clark, James	Conservation efforts may increase malaria burden in the Brazilian Amazon	PloS One	1932-6203	10.1371/journal.pone.0057519	BACKGROUND: Large-scale forest conservation projects are underway in the Brazilian Amazon but little is known regarding their public health impact. Current literature emphasizes how land clearing increases malaria incidence, leading to the conclusion that forest conservation decreases malaria burden. Yet, there is also evidence that proximity to forest fringes increases malaria incidence, which i…	2013	e57519	3	8	PLoS ONE		PubMed	PMID: 23483912 PMCID: PMC3590219	http://www.ncbi.nlm.nih.gov/pubmed/23483912	brazil; Cities; Conservation of Natural Resources; Cost of Illness; humans; incidence; malaria; Regression Analysis; Urban Population
2013	Mayor, Pedro; Bowler, Mark; López-Plana, Carlos	Functional morphology of the female genital organs in the peruvian red uakari monkey (Cacajao calvus ucayalii)	American Journal of Primatology	1098-2345	10.1002/ajp.22132	Functional morphology may provide important information that could improve methodologies for the diagnosis of the reproductive phase of females, and develop assisted breeding techniques for wildlife. This study examined features of genital organs in 19 Peruvian red uakari monkey (Cacajao calvus ucayalii) females in different reproductive stages, collected from wild animals hunted for food by rura…	2013-06	545-554	6	75	Am. J. Primatol.		PubMed	PMID: 23440898	http://www.ncbi.nlm.nih.gov/pubmed/23440898	animals; Conservation of Natural Resources; Estrous Cycle; Female; Genitalia, Female; Histocytochemistry; Oocytes; peru; Pitheciidae; pregnancy; Tropical Climate
2001	Singer, B. H.; de Castro, M. C.	Agricultural colonization and malaria on the Amazon frontier	Annals of the New York Academy of Sciences	0077-8923		The purpose of this paper is to characterize the interrelationships between macropolitical, social and economic policies, human migration, agricultural development, and malaria transmission on the Amazon frontier. We focus our analysis on a recent colonization project, POLONOROESTE, in the state of Rondonia. Employing data from field surveys in 1985-1987 and 1995, we use spatial statistical metho…	2001-12	184-222		954	Ann. N. Y. Acad. Sci.		PubMed	PMID: 11797857	http://www.ncbi.nlm.nih.gov/pubmed/11797857	Adult; agriculture; brazil; Child; Demography; ecology; Educational Status; emigration and immigration; Female; Health Policy; humans; Infant; malaria; Male; Middle Aged; Mosquito Control; risk factors
2007	de Souza, Estefano Alves; da Silva-Nunes, Monica; dos Santos Malafronte, Rosely; Muniz, Pascoal Torres; Cardoso, Marly Augusto; Ferreira, Marcelo Urbano	Prevalence and spatial distribution of intestinal parasitic infections in a rural Amazonian settlement, Acre State, Brazil	Cadernos De Saude Publica	0102-311X		A population-based survey of the prevalence and spatial distribution of intestinal parasitism was carried out in an agricultural settlement in the Amazon Basin of Brazil (Granada, Acre State). More than half (53.4%) of the 429 stool specimens from subjects in all age groups, living in 113 households, had cysts, ova, or larvae of intestinal parasites. The most prevalent parasites were Giardia duod…	2007-02	427-434	2	23	Cad. Saude Publica		Web of Science	WOS:000253804800019	http://www.ncbi.nlm.nih.gov/pubmed/17221092	Adolescent; Adult; Aged; Aged, 80 and over; Age Factors; amazonian ecosystem; animals; brazil; Child; Child, Preschool; Epidemiologic Methods; Giardia; helminths; Housing; humans; Infant; Intestinal Diseases, Parasitic; Middle Aged; nematode infections; parasites; poverty; Residence Characteristics; Rural Population
2008	Maia da Silva, F.; Naiff, R. D.; Marcili, A.; Gordo, M.; D'Affonseca Neto, J. A.; Naiff, M. F.; Franco, A. M. R.; Campaner, M.; Valente, V.; Valente, S. A.; Camargo, E. P.; Teixeira, M. M. G.; Miles, M. A.	Infection rates and genotypes of Trypanosoma rangeli and T. cruzi infecting free-ranging Saguinus bicolor (Callitrichidae), a critically endangered primate of the Amazon Rainforest	Acta Tropica	0001-706X	10.1016/j.actatropica.2008.05.015	Parasites of wild primates are important for conservation biology and human health due to their high potential to infect humans. In the Amazon region, non-human primates are commonly infected by Trypanosoma cruzi and T. rangeli, which are also infective to man and several mammals. This is the first survey of trypanosomiasis in a critically endangered species of tamarin, Saguinus bicolor (Callitri…	2008-08	168-173	2	107	Acta Trop.		PubMed	PMID: 18603222	http://www.ncbi.nlm.nih.gov/pubmed/18603222	animals; Animals, Wild; brazil; Chagas disease; Conservation of Natural Resources; Genotype; Monkey Diseases; Polymerase Chain Reaction; prevalence; Saguinus; trees; Trypanosoma; Trypanosoma cruzi; Trypanosomiasis
2014	Pereira, Luci Cajueiro Carneiro; Vila-Concejo, Ana; da Costa, Rauquirio Marinho; Short, Andrew D.	Managing physical and anthropogenic hazards on macrotidal Amazon beaches	Ocean & Coastal Management	0964-5691	10.1016/j.ocecoaman.2014.05.008	Equatorial sandy beaches have considerable tourism potential, while morphological studies, which are indispensable for the development of effective beach management strategies, are scarce. This paper analyses beach processes, morphodynamic state and change, and associated physical hazards and risks, in relation to spatial and temporal oscillations in meteorological and hydrodynamic variables on s…	2014-08	149-162		96	Ocean Coastal Manage.		Web of Science	WOS:000339534800016		australia; coast; environments; land-use; meso; morphodynamics; morphology; northern brazil; sandy beaches; surf zones
2015	López-Blanco, Charo; Collahuazo, Luis; Torres, Sandra; Chinchay, Luis; Ayala, Diana; Benítez, Paulina	Mercury Pollution in Soils from the Yacuambi River (Ecuadorian Amazon) as a Result of Gold Placer Mining	Bulletin of Environmental Contamination and Toxicology	1432-0800	10.1007/s00128-015-1604-7	Gold mining is known to generate important economic products but also to produce several types of contamination/pollution. We report here the first data about Hg concentrations in the soils of the Yacuambi River in the Ecuadorian Amazon. We analyzed soil samples to assess the extent of contamination caused by gold placer mining in this area. Hg concentrations in soils exceeded the local backgroun…	2015-09	311-316	3	95	Bull Environ Contam Toxicol		PubMed	PMID: 26183387	http://www.ncbi.nlm.nih.gov/pubmed/26183387	ecuador; Environmental Monitoring; Environmental Pollution; Geologic Sediments; gold; humans; Mercury; Metals, Heavy; mining; rivers; soil; Soil Pollutants
2014	Vitral, Claudia Lamarca; da Silva-Nunes, Mnica; Pinto, Marcelo Alves; de Oliveira, Jaqueline Mendes; Coimbra Gaspar, Ana Maria; Costa Pereira, Rebeca Cristina; Ferreira, Marcelo Urbano	Hepatitis A and E seroprevalence and associated risk factors: a community-based cross-sectional survey in rural Amazonia	Bmc Infectious Diseases	1471-2334	10.1186/1471-2334-14-458	Background: Hepatitis A virus (HAV) and hepatitis E virus (HEV) are both transmitted by the faecal-oral route, and represent common causes of acute hepatitis in developing countries. The endemicity of HAV infection has shifted from high to moderate in Brazil. Human cases of HEV infection seem to be rare, although the virus has been detected in swine livestock and effluents of slaughterhouses. Thi…	2014-08-23	458		14	BMC Infect. Dis.	Hepatitis A and E seroprevalence and associated risk factors	Web of Science	WOS:000340924200001	http://www.ncbi.nlm.nih.gov/pubmed/25149658	1st report; Adolescent; Adult; amazon basin; brazil; brazilian amazon; Child; Child, Preschool; Cross-Sectional Studies; developed-countries; eastern bolivia; e virus-infection; Female; genotype 3; Hepatitis A; Hepatitis A Antibodies; Hepatitis Antibodies; Hepatitis A virus; Hepatitis E; Hepatitis E virus; hev infection; humans; Immunoglobulin G; Male; Middle Aged; molecular characterization; Odd…
2010	Vendrametto, Michele Cristina; Santos, Adriana Oliveira dos; Nakamura, Celso Vataru; Dias Filho, Benedito Prado; Cortez, Diógenes Aparício Garcia; Ueda-Nakamura, Tânia	Evaluation of antileishmanial activity of eupomatenoid-5, a compound isolated from leaves of Piper regnellii var. pallescens	Parasitology International	1873-0329	10.1016/j.parint.2009.12.009	Infection with Leishmania spp. causes a disease with multifaceted clinical manifestations in humans. The treatment for leishmaniasis is dependent on a limited range of drugs. Here we investigated the antileishmanial activity of eupomatenoid-5, a neolignan isolated from leaves of Piper regnellii var. pallescens. We showed that eupomatenoid-5 had a dose-dependent activity during 72h of treatment, e…	2010-06	154-158	2	59	Parasitol. Int.		PubMed	PMID: 20064628	http://www.ncbi.nlm.nih.gov/pubmed/20064628	animals; Antiprotozoal Agents; Benzofurans; Cell Line; Cells, Cultured; Dose-Response Relationship, Drug; Leishmania; leishmaniasis; Macrophages; Macrophages, Peritoneal; mice; Mice, Inbred BALB C; Microscopy, Electron, Transmission; Parasitic Sensitivity Tests; Phenols; Piper; Plant Leaves
2007	Santos-Ciminera, Patricia D.; Alecrim, Maria das Graças C.; Roberts, Donald R.; Quinnan, Gerald V.	Molecular epidemiology of Plasmodium vivax in the State of Amazonas, Brazil	Acta Tropica	0001-706X	10.1016/j.actatropica.2007.02.013	Over the past 2 decades, the Amazon region of Brazil has experienced reemergence of Plasmodium vivax malaria, with reported occurrence of severe disease. The frequency and manifestations of this severe disease are unlike previous clinical experience. The hypothesis has been raised that the occurrence of severe disease may relate to the emergence of a variant form of the parasite. To test this hyp…	2007-04	38-46	1	102	Acta Trop.		PubMed	PMID: 17397788	http://www.ncbi.nlm.nih.gov/pubmed/17397788	Amino Acid Sequence; animals; brazil; DNA, Protozoan; Genetic Variation; humans; Malaria, Vivax; Merozoite Surface Protein 1; Molecular Epidemiology; Molecular Sequence Data; Phylogeny; Plasmodium vivax; Protozoan Proteins; RNA, Ribosomal, 18S; Sequence Analysis, DNA
2005	Godoy, Ricardo; Reyes-García, Victoria; Vadez, Vincent; Leonard, William R.; Huanca, Tomás; Bauchet, Jonathan	Human capital, wealth, and nutrition in the Bolivian Amazon	Economics and Human Biology	1570-677X	10.1016/j.ehb.2005.01.001	We analyze anthropometric variables of a society of forager-horticulturalists in the Bolivian Amazon (Tsimane') in 2001-2002. Community variables (e.g., inequality, social capital) explain little of the variance in anthropometric indices of nutritional status, but individual-level variables (schooling, wealth) are positively correlated with nutritional status. Dietary quality (foods high in anima…	2005-03	139-162	1	3	Econ Hum Biol		PubMed	PMID: 15722266	http://www.ncbi.nlm.nih.gov/pubmed/15722266	Adolescent; Adult; Aged; agriculture; Anthropometry; Body Weights and Measures; bolivia; diet; Female; humans; Indians, South American; Male; Middle Aged; Nutritional status; Rural Population; Socioeconomic Factors
2015	Mascato, Diego Rocha de Lucena Herrera; Monteiro, Janice B.; Passarinho, Michele M.; Galeno, Denise Morais Lopes; Cruz, Rubén J.; Ortiz, Carmen; Morales, Luisa; Lima, Emerson Silva; Carvalho, Rosany Piccolotto	Evaluation of Antioxidant Capacity of Solanum sessiliflorum (Cubiu) Extract: An In Vitro Assay	Journal of Nutrition and Metabolism	2090-0724	10.1155/2015/364185	Cubiu is a vegetable of Solanaceae family, native to the Amazon, which is widely distributed through Brazil, Peru, and Colombia. It is used in food, medicine, and cosmetics by native populations. Research has shown that cubiu extracts have antioxidant activities with great biological relevance. We performed a phytochemical screening to identify the main chemical groups that could confer antioxida…	2015	364185		2015	J Nutr Metab	Evaluation of Antioxidant Capacity of Solanum sessiliflorum (Cubiu) Extract	PubMed	PMID: 26788365 PMCID: PMC4692998	http://www.ncbi.nlm.nih.gov/pubmed/26788365; http://www.ncbi.nlm.nih.gov/pubmed/26788365
2010	Kuang-Yao Pan, William; Erlien, Christine; Bilsborrow, Richard E.	Morbidity and mortality disparities among colonist and indigenous populations in the Ecuadorian Amazon	Social Science & Medicine (1982)	1873-5347	10.1016/j.socscimed.2009.09.021	Rural populations living in the northern Ecuadorian Amazon (NEA) experience the highest health burden of any region in the country. Two independent studies of colonist and indigenous groups living in the NEA are used to compare their morbidity and mortality experiences. Colonist data are from a probability sample of land plots in 1999, while indigenous data are from a representative sample of the…	2010-02	401-411	3	70	Soc Sci Med		PubMed	PMID: 19906478 PMCID: PMC2814897	http://www.ncbi.nlm.nih.gov/pubmed/19906478	Adolescent; Adult; Child; Child, Preschool; Conservation of Natural Resources; ecuador; Environment Design; Ethnic Groups; Family Characteristics; Health Status Disparities; humans; Infant; Morbidity; mortality; Poisson Distribution; Population Groups; Regression Analysis; Rural Health; Young Adult
2014	Gomes, Raimunda K. S.; de Sousa, Francele B. B.; Amanajas, Viviane V.; Santos, Gilvane C.; Pereira, Luci C. C.	Guidelines for coastal zone management in the Amazon estuary (Amapa, Brazil)	Journal of Coastal Research	0749-0208	10.2112/SI70-068.1	The study area is located in the district of Anauerapucu, at the watershed of the hydrographic basins of the Matapi and Vila Nova rivers. The objective of this study was to contribute to the social diagnosis of this estuarine community. Guidelines for the effective management of this coastal area were proposed. Data were collected using structured and semi-structured questionnaires in interviews …	2014-04	401-406			J. Coast. Res.		Web of Science	WOS:000338176100069		Amazon coast; basin; environmental degradation; environmental impacts; Human activities
2010	Milanin, Tiago; Eiras, Jorge C.; Arana, Sarah; Maia, Antonio A. M.; Alves, Anderson L.; Silva, Marcia R. M.; Carriero, Mateus M.; Ceccarelli, Paulo S.; Adriano, Edson A.	Phylogeny, ultrastructure, histopathology and prevalence of Myxobolus oliveirai sp. nov., a parasite of Brycon hilarii (Characidae) in the Pantanal wetland, Brazil	Memorias Do Instituto Oswaldo Cruz	0074-0276	10.1590/S0074-02762010000600006	This paper presents the morphological, histological and ultrastructural characteristics of Myxobolus oliveirai sp. nov., a parasite of the gill filaments in Brycon hilarii from the Brazilian Pantanal. Out of 216 B. hilarii specimens examined (126 wild and 90 cultivated), 38.1% of wild specimens (n = 48) were infected. The parasites form elongated plasmodia primarily in the tip of gill filaments, …	2010-09	762-769	6	105	Mem. Inst. Oswaldo Cruz		Web of Science	WOS:000282883300006		amazonian fish; electron-microscopy; fish; fresh-water fish; gills; histology; infection; light; molecular analysis; Myxosporea; Myxozoa; n. sp myxozoa; piaractus-mesopotamicus; piraputanga; teleostei
2016	Zimmermann, Ivan R.; Silva, Marcus T.; Galvao, Tais F.; Pereira, Mauricio G.	Health-related quality of life and self-reported long-term conditions: a population-based survey	Revista Brasileira De Psiquiatria (Sao Paulo, Brazil: 1999)	1809-452X	10.1590/1516-4446-2015-1853	Objective:: To estimate and compare the effect of self-reported long-term health conditions and sociodemographic factors on perceived health-related quality of life (HRQoL). Methods:: A population-based survey of adults (18 to 65 years) living in Brasilia, Brazil, was conducted in 2012. Descriptive and multivariate analyses using a Tobit model were performed with data on sociodemographic variable…	2016-08-11	0			Rev Bras Psiquiatr	Health-related quality of life and self-reported long-term conditions	PubMed	PMID: 27533021	http://www.ncbi.nlm.nih.gov/pubmed/27533021
2010	da Silva, Natal S.; da Silva-Nunes, M.; Malafronte, Rosely S.; Menezes, Maria J.; D'Arcadia, Rosane R.; Komatsu, Natalia T.; Scopel, Kezia K. G.; Braga, Erika M.; Cavasini, Carlos E.; Cordeiro, Jose A.; Ferreira, Marcelo U.	Epidemiology and control of frontier malaria in Brazil: lessons from community-based studies in rural Amazonia	Transactions of the Royal Society of Tropical Medicine and Hygiene	0035-9203	10.1016/j.trstmh.2009.12.010	We describe the epidemiology of malaria in a frontier agricultural settlement in Brazilian Amazonia. We analysed the incidence of slide-confirmed symptomatic infections diagnosed between 2001 and 2006 in a cohort of 531 individuals (2281.53 person-years of follow-up) and parasite prevalence data derived from four cross-sectional surveys. Overall, the incidence rates of Plasmodium vivax and P. fal…	2010-05	343-350	5	104	Trans. Roy. Soc. Trop. Med. Hyg.	Epidemiology and control of frontier malaria in Brazil	Web of Science	WOS:000277881200006	http://www.ncbi.nlm.nih.gov/pubmed/20106494	Adolescent; Adult; Aged; Aged, 80 and over; Amazonia; anopheles-darlingi; brazil; Child; Child, Preschool; Cohort study; Epidemiologic Methods; Epidemiology; falciparum; Female; humans; hypoendemic malaria; Infant; Infant, Newborn; infection; interventions; karen population; Malaria, Falciparum; Malaria, Vivax; Male; Middle Aged; peruvian amazon; Plasmodium falciparum; Plasmodium vivax; plasmodiu…
2014	Fresia, Pablo; Silver, Micha; Mastrangelo, Thiago; De Azeredo-Espin, Ana Maria L.; Lyra, Mariana L.	Applying spatial analysis of genetic and environmental data to predict connection corridors to the New World screwworm populations in South America	Acta Tropica	1873-6254	10.1016/j.actatropica.2014.04.003	The myiasis causing New World screwworm (NWS) fly is responsible for substantial losses to livestock breeders in the Americas. Due to the negative impact of the NWS fly in animal health, expansion of successful NWS fly eradication programmes is under discussion. However, the effects of geography and environmental diversity on NWS population structure and migration patterns need to be assessed bef…	2014-10	S34-41		138 Suppl	Acta Trop.		PubMed	PMID: 24742908	http://www.ncbi.nlm.nih.gov/pubmed/24742908	Animal Migration; animals; Biota; Cochliomyia hominivorax; diptera; Ecological niche Modelling; Geographic information systems; GIS; Models, Statistical; Myiasis; Pest control; Phylogeography; South America; Spatial analysis
2010	Chávez-Fumagalli, Miguel A.; Costa, Mariana A. F.; Oliveira, Dulcilene M.; Ramírez, Laura; Costa, Lourena E.; Duarte, Mariana C.; Martins, Vivian T.; Oliveira, Jamil S.; Olortegi, Carlos C.; Bonay, Pedro; Alonso, Carlos; Tavares, Carlos A. P.; Soto, Manuel; Coelho, Eduardo A. F.	Vaccination with the Leishmania infantum ribosomal proteins induces protection in BALB/c mice against Leishmania chagasi and Leishmania amazonensis challenge	Microbes and Infection / Institut Pasteur	1769-714X	10.1016/j.micinf.2010.06.008	Leishmania chagasi and Leishmania amazonensis are the etiologic agents of different clinical forms of human leishmaniasis in South America. In an attempt to select candidate antigens for a vaccine protecting against different Leishmania species, the efficacy of vaccination using Leishmania ribosomal proteins and saponin as adjuvant was examined in BALB/c mice against challenge infection with both…	2010-11	967-977	2017-12-13	12	Microbes Infect.		PubMed	PMID: 20601076	http://www.ncbi.nlm.nih.gov/pubmed/20601076	Adjuvants, Immunologic; animals; CD4-Positive T-Lymphocytes; CD8-Positive T-Lymphocytes; Cells, Cultured; Cytokines; Disease Models, Animal; Female; Foot; Leishmania infantum; Leishmania mexicana; leishmaniasis; Leishmaniasis Vaccines; Macrophages; mice; Mice, Inbred BALB C; Nitric oxide; Protozoan Proteins; Ribosomal Proteins; Saponins
2012	Gordon, André; Cruz, Ana Paula Gil; Cabral, Lourdes Maria Corrêa; de Freitas, Sidinéa Cordeiro; Taxi, Cristina Maria Araujo Dib; Donangelo, Carmen Marino; de Andrade Mattietto, Rafaella; Friedrich, Mirko; da Matta, Virgínia Martins; Marx, Friedhelm	Chemical characterization and evaluation of antioxidant properties of açaí fruits (Euterpe oleraceae Mart.) during ripening	Food Chemistry	0308-8146	10.1016/j.foodchem.2011.11.150	Consumption of açaí fruits has been linked to positive health effects due to its phenolic content and nutritive value. The objective of this study was to characterize açaí fruits chemically and to determine the antioxidant capacity at three different maturity stages. With the exception of fat, amounts of macronutrients, minerals and titratable acids decreased during the ripening process. The same…	2012-07-15	256-263	2	133	Food Chem		PubMed	PMID: 25683393	http://www.ncbi.nlm.nih.gov/pubmed/25683393	Açaí (Euterpe oleracea Mart.); Anthocyanins; Antioxidant capacity; Antioxidants; Euterpe; Flavones; Fruit; LC–MS; Nutritive Value; Ripening; Tandem Mass Spectrometry; TEAC; TOSC
2014	Stefanello, T. F.; Panice, M. R.; Ueda-Nakamura, T.; Sarragiotto, M. H.; Auzély-Velty, R.; Nakamura, C. V.	N-butyl-[1-(4-methoxy)phenyl-9H-β-carboline]-3-carboxamide prevents cytokinesis in Leishmania amazonensis	Antimicrobial Agents and Chemotherapy	1098-6596	10.1128/AAC.03340-14	Leishmaniasis, a complex of diseases caused by protozoa of the genus Leishmania, is endemic in 98 countries, affecting approximately 12 million people worldwide. Current treatments for leishmaniasis have many disadvantages, such as toxicity, high costs, and prolonged treatment, making the development of new treatment alternatives highly relevant. Several studies have verified the antileishmanial …	2014-12	7112-7120	12	58	Antimicrob. Agents Chemother.		PubMed	PMID: 25224005 PMCID: PMC4249500	http://www.ncbi.nlm.nih.gov/pubmed/25224005	animals; Antiprotozoal Agents; Axenic Culture; Carbolines; Cell Line; Cytokinesis; Cytostatic Agents; Erythrocytes; Female; Flagella; Hemolysis; humans; Inhibitory Concentration 50; Leishmania mexicana; Leishmaniasis, Cutaneous; Life Cycle Stages; Macrophages; Male; mice; Mice, Inbred BALB C
2012	Ashe, Katy	Elevated Mercury Concentrations in Humans of Madre de Dios, Peru	Plos One	1932-6203	10.1371/journal.pone.0033305	The enormous increase in practically unregulated mining in Madre de Dios Peru is leading to massive release of liquid elemental mercury to the environment. Rapidly increasing global prices for gold are causing a massive upsurge in artisanal mining in the Peruvian Amazon, considered to be one of the most biodiverse places on the planet. This study identifies the current levels of mercury in the hu…	2012-03-16	e33305	3	7	PLoS One		Web of Science	WOS:000303309100031	http://www.ncbi.nlm.nih.gov/pubmed/22438911	Adult; animals; brazilian amazon; contamination; diet; Eating; Environmental Pollutants; exposure; Female; fish; fishes; Food Contamination; gold; Hair; health; human hair; humans; inhabitants; Male; Mercury; methylmercury; mining; peru; risk factors; speciation; tapajos river-basin
2005	da Silva, Jocivânia O.; Coppede, Juliana S.; Fernandes, Vanessa C.; Sant'ana, Carolina D.; Ticli, Fábio K.; Mazzi, Maurício V.; Giglio, José R.; Pereira, Paulo S.; Soares, Andreimar M.; Sampaio, Suely V.	Antihemorrhagic, antinucleolytic and other antiophidian properties of the aqueous extract from Pentaclethra macroloba	Journal of Ethnopharmacology	0378-8741	10.1016/j.jep.2005.01.063	Several Brazilian plants have been utilized in folk medicine as active agents against various effects induced by snake venoms. The inhabitants of the Amazon region use, among others, the macerated bark of a plant popularly named "Pracaxi" (Pentaclethra macroloba Willd) to combat these effects. We report now the antihemorrhagic properties against snake venoms of the aqueous extract of Pentaclethra…	2005-08-22	145-152	2017-01-02	100	J Ethnopharmacol		PubMed	PMID: 16054531	http://www.ncbi.nlm.nih.gov/pubmed/16054531	animals; Antivenins; Bothrops; Crotalid Venoms; Dose-Response Relationship, Drug; Fabaceae; Hemorrhage; Male; mice; Plant Bark; Plant Extracts; Viper Venoms
2012	Tiuman, Tatiana Shioji; Brenzan, Mislaine Adriana; Ueda-Nakamura, Tânia; Filho, Benedito Prado Dias; Cortez, Diógenes Aparicio Garcia; Nakamura, Celso Vataru	Intramuscular and topical treatment of cutaneous leishmaniasis lesions in mice infected with Leishmania amazonensis using coumarin (-) mammea A/BB	Phytomedicine: International Journal of Phytotherapy and Phytopharmacology	1618-095X	10.1016/j.phymed.2012.08.001	Treatment of cutaneous leishmaniasis remains limited to a few available options. Recent studies showed in vitro antileishmanial activity of (-) mammea A/BB, a coumarin isolated from leaves of Calophyllum brasiliense. Moreover, the dichloromethane crude extract and hexane fraction from this plant demonstrated in vivo activity in mice infected with Leishmania amazonensis. We evaluated the antileish…	2012-10-15	1196-1199	13	19	Phytomedicine		PubMed	PMID: 22954418	http://www.ncbi.nlm.nih.gov/pubmed/22954418	Administration, Cutaneous; animals; Calophyllum; Coumarins; Injections, Intramuscular; Leishmaniasis, Cutaneous; Male; mice; Mice, Inbred BALB C; Parasitic Sensitivity Tests; Phytotherapy; Plant Extracts
2006	Pinedo-Cancino, Viviana; Sheen, Patricia; Tarazona-Santos, Eduardo; Oswald, William E.; Jeri, Cesar; Vittor, Amy Yomiko; Patz, Jonathan A.; Gilman, Robert H.	Limited diversity of Anopheles darlingi in the peruvian Amazon region of Iquitos	American Journal of Tropical Medicine and Hygiene	0002-9637		Anopheles darlingi is the most important malaria vector in the Amazon basin of South America, and is capable of transmitting both Plasmodium falciparum and P. vivax. To understand the genetic structure of this vector in the Amazonian region of Peru, a simple polymerase chain reaction (PCR)-based test to identify this species of mosquito was used. A random amplified polymorphic DNA-PCR was used to…	2006-08	238-245	2	75	Am. J. Trop. Med. Hyg.		Web of Science	WOS:000239679200010	http://www.ncbi.nlm.nih.gov/pubmed/16896125	amplified polymorphic dna; animals; Anopheles; brazil; culicidae; DNA Primers; Female; Genetics, Population; Genetic Variation; Geography; Heterozygote; Insect Vectors; malaria vector; markers; mitochondrial-dna; nuneztovari diptera; nyssorhynchus; peru; Polymerase Chain Reaction; population-structure; Random Amplified Polymorphic DNA Technique; Sensitivity and Specificity; south-america; trees
2016	Duarte, Mariana C.; Tavares, Grasiele S. V.; Valadares, Diogo G.; Lage, Daniela P.; Ribeiro, Tatiana G.; Lage, Letícia M. R.; Rodrigues, Marcella R.; Faraco, André A. G.; Soto, Manuel; da Silva, Eduardo S.; Chávez Fumagalli, Miguel A.; Tavares, Carlos A. P.; Leite, João Paulo V.; Oliveira, Jamil S.; Castilho, Rachel O.; Coelho, Eduardo A. F.	Antileishmanial activity and mechanism of action from a purified fraction of Zingiber officinalis Roscoe against Leishmania amazonensis	Experimental Parasitology	1090-2449	10.1016/j.exppara.2016.03.026	In recent years, considerable attention has been given to identify new antileishmanial products derived from medicinal plants, although, to date, no new effective compound has been recently applied to treat leishmaniasis. In the present study, the antileishmanial activity of a water extract from Zingiber officinalis Roscoe (ginger) was investigated and a purified fraction, named F10, was identifi…	2016-07	21-28		166	Exp. Parasitol.		PubMed	PMID: 27013260	http://www.ncbi.nlm.nih.gov/pubmed/27013260	antileishmanial activity; Leishmania amazonensis; Nitric oxide; Purified compounds; treatment; Zingiber officinalis Roscoe
2009	Sojo-Milano, Mayira; Grande-Montalvo, Tanilu	Epidemiology of repeated malaria cases in the Amazon, Venezuela	Boletin De Malariologia Y Salud Ambiental	1690-4648		To understand frequency, distribution and risk factors related to repetitive malaria cases, three localities in Amazonas state, Venezuela, were studied. In Platanillal (P), Alto Carinagua (AC) and Puente Parhue a (PP) from Atures, with Annual Parasite Incidence-API (year 2007) of 149, 125 and 81 cases per thousand inhabitants, respectively, a cross-sectional study, was performed during April-May …	2009-07	73-89	1	49	Bol. Malar. Salud. Ambient.		Web of Science	WOS:000277616200004		infections; malaric house; non-conventional surveillance; peruvian amazon; repetitive malaria case; risk; risk factors; transmission
2015	Jaffé, Rodolfo; Pope, Nathaniel; Torres Carvalho, Airton; Madureira Maia, Ulysses; Blochtein, Betina; de Carvalho, Carlos Alfredo Lopes; Carvalho-Zilse, Gislene Almeida; Freitas, Breno Magalhães; Menezes, Cristiano; Ribeiro, Márcia de Fátima; Venturieri, Giorgio Cristino; Imperatriz-Fonseca, Vera Lucia	Bees for development: Brazilian survey reveals how to optimize stingless beekeeping	PloS One	1932-6203	10.1371/journal.pone.0121157	Stingless bees are an important asset to assure plant biodiversity in many natural ecosystems, and fulfill the growing agricultural demand for pollination. However, across developing countries stingless beekeeping remains an essentially informal activity, technical knowledge is scarce, and management practices lack standardization. Here we profited from the large diversity of stingless beekeepers…	2015	e0121157	3	10	PLoS ONE	Bees for development	PubMed	PMID: 25826402 PMCID: PMC4380461	http://www.ncbi.nlm.nih.gov/pubmed/25826402	agriculture; animals; Bees; brazil; Surveys and Questionnaires
2015	DaMata, Jarina Pena; Mendes, Bárbara Pinheiro; Maciel-Lima, Kátia; Menezes, Cristiane Alves Silva; Dutra, Walderez Ornelas; Sousa, Lirlândia Pires; Horta, Maria Fátima	Distinct Macrophage Fates after in vitro Infection with Different Species of Leishmania: Induction of Apoptosis by Leishmania (Leishmania) amazonensis, but Not by Leishmania (Viannia) guyanensis	PloS One	1932-6203	10.1371/journal.pone.0141196	Leishmania is an intracellular parasite in vertebrate hosts, including man. During infection, amastigotes replicate inside macrophages and are transmitted to healthy cells, leading to amplification of the infection. Although transfer of amastigotes from infected to healthy cells is a crucial step that may shape the outcome of the infection, it is not fully understood. Here we compare L. amazonens…	2015	e0141196	10	10	PLoS ONE	Distinct Macrophage Fates after in vitro Infection with Different Species of Leishmania	PubMed	PMID: 26513474 PMCID: PMC4626090	http://www.ncbi.nlm.nih.gov/pubmed/26513474	animals; Apoptosis; Caspase 8; Caspase 9; Cell Membrane Permeability; Cells, Cultured; Diploidy; Disease Models, Animal; Disease Progression; DNA Fragmentation; Leishmania; Leishmania guyanensis; leishmaniasis; Macrophages; Male; mice; Mice, Inbred BALB C; Mice, Inbred C57BL
2016	Marques, E. S.; Froder, J. G.; Carvalho, J. C. T.; Rosa, P. C. P.; Perazzo, F. F.; Maistro, E. L.	Evaluation of the genotoxicity of Euterpe oleraceae Mart. (Arecaceae) fruit oil (açaí), in mammalian cells in vivo	Food and Chemical Toxicology: An International Journal Published for the British Industrial Biological Research Association	1873-6351	10.1016/j.fct.2016.04.018	E. oleracea is a tropical plant from the Amazon region, with its fruit used for food, and traditionally, as an antioxidant, anti-inflammatory, hypocholesterolemic, for atherosclerotic disease, and has anticancer properties. The oil of the fruit has antidiarrheic, anti-inflammatory and antinociceptive activities, but without genotoxicity evaluation. Therefore, the aim of this study was to evaluate…	2016-07	13-19		93	Food Chem. Toxicol.		PubMed	PMID: 27125964	http://www.ncbi.nlm.nih.gov/pubmed/27125964	Açaí oil; Arecaceae; Comet assay; Euterpe oleracea; micronucleus test; Phytochemical of açai
2000	Godoy, R.; Cardenas, M.	Markets and the health of indigenous people: A methodological contribution	Human Organization	0018-7259		Researchers disagree on whether markets and acculturation hurt, help, or produce ambiguous effects on the health of indigenous people as they become part of market economies. Past researchers have generally not measured the separate effects of markets and acculturation on health, nor have they controlled for the effect of third variables. A multivariate probit model is used to analyze the effects…	2000	117-124	1	59	Hum. Organ.	Markets and the health of indigenous people	Web of Science	WOS:000086087000011		andes; bolivia; brazilian amazon; determinants; growth; health; income; indians; Mojeno; multivariate analysis; patterns; surui; transition; Yuracare
2015	Bosquiroli, Lauriane S. S.; Demarque, Daniel P.; Rizk, Yasmin S.; Cunha, Marillin C.; Marques, Maria Carolina S.; Matos, Maria de Fatima C.; Kadri, Monica C. T.; Carollo, Carlos A.; Arruda, Carla C. P.	In vitro anti-Leishmania infantum activity of essential oil from Piper angustifolium	Revista Brasileira De Farmacognosia-Brazilian Journal of Pharmacognosy	0102-695X	10.1016/j.bjp.2015.03.008	Piper angustifolium Lam., Piperaceae, popularly known as "matito", "pimenta-de-macaco", "pimentalonga" or "jagurandi" in Brazil, has been commonly used in the treatment of cutaneous leishmaniasis-associated lesions, but there are few studies on the activity against visceral leishmaniasis-associated species. This study demonstrates the first in vitro antileishmanial activity of the P. angustifoliu…	2015-04	124-128	2	25	Rev. Bras. Farmacogn.-Braz. J. Pharmacogn.		Web of Science	WOS:000357423400007		amazonensis; antileishmanial activity; chemical-composition; Chemotherapy; cytotoxicity; discovery; donovani; kinase-c activators; Natural products; nerolidol; Sesquiterpenes; tissue expression; Visceral leishmaniasis
2008	Detke, S.; Elsabrouty, R.	Leishmania mexicana amazonensis: plasma membrane adenine nucleotide translocator and chemotaxis	Experimental Parasitology	0014-4894	10.1016/j.exppara.2007.10.010	Leishmania cannot synthesize purines de novo and rely on their host to furnish these compounds. To accomplish this, they possess multiple purine nucleoside and nucleobase transporters. Subcellular fractionation, immunohistochemical localization with anti-adenine nucleotide translocator (ANT) antibodies and surface biotinylation show that the mitochondrial ANT is also present in the plasma membran…	2008-03	408-419	3	118	Exp. Parasitol.	Leishmania mexicana amazonensis	PubMed	PMID: 18031742 PMCID: PMC2267249	http://www.ncbi.nlm.nih.gov/pubmed/18031742	animals; Blotting, Western; Cell Membrane; Chemotaxis; immunohistochemistry; Leishmania mexicana; Microscopy, Confocal; Microscopy, Fluorescence; Mitochondrial ADP, ATP Translocases
2014	Ribeiro, Alessandra Braga; Berto, Alessandra; Ribeiro, Daniela; Freitas, Marisa; Chisté, Renan Campos; Visentainer, Jesuí Vergílio; Fernandes, Eduarda	Stem bark and flower extracts of Vismia cauliflora: modulation of oxidative burst in human neutrophils' and inhibition of oxidative damage in human erythrocytes	Free Radical Biology & Medicine	1873-4596	10.1016/j.freeradbiomed.2014.10.805	Vismia cauliflora is an Amazonian plant traditionally used to treat dermatosis and inflammatory processes of the skin by indigenous population. Our research group showed that stem bark and flower extracts of V. cauliflora are efficient in vitro scavengers of reactive oxygen and nitrogen species. In this study, we determined the activity of stem bark and flower extracts of V. cauliflora plant on t…	2014-10	S45-46		75 Suppl 1	Free Radic. Biol. Med.	Stem bark and flower extracts of Vismia cauliflora	PubMed	PMID: 26461382	http://www.ncbi.nlm.nih.gov/pubmed/26461382
2001	Teixeira, A. R. L.; Monteiro, P. S.; Rebelo, J. M.; Arganaraz, E. R.; Vieira, D.; Lauria-Pires, L.; Nascimento, R.; Vexenat, C. A.; Silva, A. R.; Ault, S. K.; Costa, J. M.	Emerging Chagas disease: Trophic network and cycle of transmission of Trypanosoma cruzi from palm trees in the Amazon	Emerging Infectious Diseases	1080-6040		A trophic network involving molds, invertebrates, and vertebrates, ancestrally adapted to the palm tree (Attalaea phalerata) microhabitat, maintains enzootic Trypanosoma cruzi infections in the Amazonian county Paco do Lumiar, state of Maranhao, Brazil. We assessed seropositivity for T. cruzi infections in the human population of the county, searched in palm trees for the triatomines that harbor …	2001-02	100-112	1	7	Emerg. Infect. Dis	Emerging Chagas disease	Web of Science	WOS:000167029200013	http://www.ncbi.nlm.nih.gov/pubmed/11266300	Adolescent; Adult; Aged; amplification; animals; basin; brazil; brazilian amazon; Chagas disease; Child; Child, Preschool; Communicable Diseases, Emerging; ecuador; Epidemiology; humans; Infant; infection; Middle Aged; polymerase chain-reaction; rangeli; reduviidae; region; risk factors; Seroepidemiologic Studies; trees
2007	Moreno, J. E.; Rubio-Palis, Y.; Paez, E.; Perez, E.; Sanchez, V.	Abundance, biting behaviour and parous rate of anopheline mosquito species in relation to malaria incidence in gold-mining areas of southern Venezuela	Medical and Veterinary Entomology	0269-283X		A longitudinal entomological and epidemiological study was conducted in five localities of southern Venezuela between January 1999 and April 2000 to determine the abundance, biting behaviour and parity of anopheline mosquitoes (Diptera: Culicidae) in relation to climate variables and malaria incidence. A total of 3685 female anopheline mosquitoes, representing six species, were collected. The mos…	2007-12	339-349	4	21	Med. Vet. Entomol.		Web of Science	WOS:000251766100005		Amazon region; amplified polymorphic dna; Anopheles darlingi; Anopheles marajoara; Anopheles neomaculipalpus; biting behaviour; brazil; darlingi; el-nino; host-seeking; human migration; malaria transmission; Plasmodium falciparum; Plasmodium vivax; resting behavior; vector; venezuela; western venezuela
2007	Toma, Helena K.; Yamada-Ogatta, Sueli F.; Brandão, Adeilton; Krieger, Marco A.; Goldenberg, Samuel; Fernandes, Octavio	Trypanosoma cruzi: subtractive hybridization as a molecular strategy to generate new targets to distinguish groups and hybrids	Experimental Parasitology	0014-4894	10.1016/j.exppara.2007.04.008	RAPD analysis and sequences of the mini-exon and ribosomal genes show that Trypanosoma cruzi can be clustered into two phylogenetic groups-T. cruzi I and II. Herein, the Representational Difference Analysis (RDA) method was used, providing new targets specific for each group. After three rounds of RDA hybridizing F strain (tester) with Y strain (driver) and vice-versa, an F-specific (F#30) and Y-…	2007-10	178-187	2	117	Exp. Parasitol.	Trypanosoma cruzi	PubMed	PMID: 17597613	http://www.ncbi.nlm.nih.gov/pubmed/17597613	animals; Base Sequence; biodiversity; Blotting, Southern; brazil; Cloning, Molecular; Cluster Analysis; Didelphis; DNA, Protozoan; Electrophoresis, Agar Gel; Genetic Markers; Genetic Variation; humans; Molecular Sequence Data; Nucleic Acid Hybridization; Phylogeny; Polymerase Chain Reaction; Rhodnius; Trypanosoma cruzi
2013	Abreu Miranda, Mariza; Tiossi, Renata Fabiane Jorge; da Silva, Mariana Rosa; Rodrigues, Kelly Cristina; Kuehn, Christian Collins; Rodrigues Oliveira, Luiz Gustavo; Albuquerque, Sérgio; McChesney, James Dewey; Lezama-Davila, Claudio Manuel; Isaac-Marquez, Angelica Patricia; Kenupp Bastos, Jairo	In vitro leishmanicidal and cytotoxic activities of the glycoalkaloids from Solanum lycocarpum (Solanaceae) fruits	Chemistry & Biodiversity	1612-1880	10.1002/cbdv.201200063	Leishmaniasis is an infection caused by a protozoan parasite of the genus Leishmania and is the second most prevalent parasitic protozoal disease after malaria in the world. We report the in vitro leishmanicidal activity on promastigote forms of Leishmania amazonensis and cytotoxicity, using LLCMK2 cells, of the glycoalkaloids from the fruits of Solanum lycocarpum, determined by colorimetric meth…	2013-04	642-648	4	10	Chem. Biodivers.		PubMed	PMID: 23576350	http://www.ncbi.nlm.nih.gov/pubmed/23576350	animals; Antiprotozoal Agents; Cell Line; Cell Survival; Chromatography, Gel; Chromatography, High Pressure Liquid; Fruit; Leishmania; Macaca mulatta; Solanaceous Alkaloids; Solanum
2015	Sääksjärvi, Ilari E.; Castillo, Carol; Bordera, Santiago; Broad, Gavin R.; Rinne, Veikko; Fritzén, Niclas R.	Clistopyga caramba sp. nov. (Hymenoptera: Ichneumonidae; Pimplinae), an astonishing example of mimicry in spider-attacking parasitoid wasps	Zootaxa	1175-5334		Clistopyga caramba sp. nov. Castillo & Sääksjärvi, collected from the tropical Andean-Amazonian interface in Peru, is described and illustrated. The new species is characterized by highly modified posterior metasomal tergites and a rare colour pattern of the metasoma. Two possible explanations for the bizarre metasomal morphology and colouration are proposed.	2015	287-292	2	4013	Zootaxa	Clistopyga caramba sp. nov. (Hymenoptera	PubMed	PMID: 26623899	http://www.ncbi.nlm.nih.gov/pubmed/26623899	Animal Distribution; animals; Animal Structures; Behavior, Animal; Body Size; ecosystem; Female; Organ Size; Spiders; Wasps
2010	da Silva, Bruna Polacchine; Cortez, Diogenes Aparício; Violin, Thaisa Yume; Dias Filho, Benedito Prado; Nakamura, Celso Vataru; Ueda-Nakamura, Tânia; Ferreira, Izabel Cristina Piloto	Antileishmanial activity of a guaianolide from Tanacetum parthenium (L.) Schultz Bip	Parasitology International	1873-0329	10.1016/j.parint.2010.08.005	Leishmaniasis is one of the major infectious diseases affecting the poorest regions of the world. The present study evaluated the antileishmanial activity of a guaianolide purified from the hydroalcoholic extract of aerial parts of Tanacetum parthenium (L.) Schultz Bip. The isolated compound showed activity against the promastigote form of Leishmania amazonensis, with 50% inhibition (IC(50)) of c…	2010-12	643-646	4	59	Parasitol. Int.		PubMed	PMID: 20732450	http://www.ncbi.nlm.nih.gov/pubmed/20732450	animals; Antiprotozoal Agents; Cell Line; humans; Leishmania; Macrophages, Peritoneal; mice; Mice, Inbred BALB C; Microscopy, Electron, Scanning; Parasitic Sensitivity Tests; Plant Extracts; Sesquiterpenes, Guaiane; Tanacetum parthenium
2015	Ter Steege, Hans; Pitman, Nigel C. A.; Killeen, Timothy J.; Laurance, William F.; Peres, Carlos A.; Guevara, Juan Ernesto; Salomão, Rafael P.; Castilho, Carolina V.; Amaral, Iêda Leão; de Almeida Matos, Francisca Dionízia; de Souza Coelho, Luiz; Magnusson, William E.; Phillips, Oliver L.; de Andrade Lima Filho, Diogenes; de Jesus Veiga Carim, Marcelo; Irume, Mariana Victória; Martins, Maria Pires…	Estimating the global conservation status of more than 15,000 Amazonian tree species	Science Advances	2375-2548	10.1126/sciadv.1500936	Estimates of extinction risk for Amazonian plant and animal species are rare and not often incorporated into land-use policy and conservation planning. We overlay spatial distribution models with historical and projected deforestation to show that at least 36% and up to 57% of all Amazonian tree species are likely to qualify as globally threatened under International Union for Conservation of Nat…	2015-11	e1500936	10	1	Sci Adv		PubMed	PMID: 26702442 PMCID: PMC4681336	http://www.ncbi.nlm.nih.gov/pubmed/26702442; http://www.ncbi.nlm.nih.gov/pubmed/26702442	Amazonia; conservation; deforestation; Indigenous areas; Protected areas; Tree species
2012	Monteiro, Nathaly Cristine Da Silva; De Lima, Ana Rita; De Carvalho, Ana Flávia; De Carvalho Garcia, Rafael; Therrier, Joanne; Souza, Ana Carla Barros; Pereira, Luiza Correia; Branco, Erika	Morphology and morphometry of the reproductive system of female Saguinus midas (Linnaeus, 1758)	Microscopy Research and Technique	1097-0029	10.1002/jemt.21117	In this article, the reproductive system's morphology of three young animals of the species Saguinus midas, from the bauxite mine in Paragominas, is described. The specimens were fixed and preserved in a solution of 10% aqueous formaldehyde, followed by dissection, measurement of the genital organs (uterus, vagina, ovaries, and uterine tubes), and histological processing. The vulva is delimited b…	2012-06	720-726	6	75	Microsc. Res. Tech.		PubMed	PMID: 22131285	http://www.ncbi.nlm.nih.gov/pubmed/22131285	Anatomy; animals; Animal Structures; Biometry; brazil; Female; Genitalia, Female; Histocytochemistry; Saguinus
2011	Sousa, Rodolfo; Veiga, Marcello; Van Zyl, Dirk; Telmer, Kevin; Spiegel, Sam; Selder, Jeff	Policies and regulations for Brazil's artisanal gold mining sector: analysis and recommendations	Journal of Cleaner Production	0959-6526	10.1016/j.jclepro.2010.12.001	In Brazil, artisanal and small-scale gold mining (ASGM) produces in the range of 6 tonnes of gold (Au) per annum, and employs approximately 200,000 people. Most of this mining activity is in the Amazon region, where miners have been extracting gold for more than 40 years. In the Tapajos River Basin, assessments indicate that around 99% of miners operate without the environmental and mining permit…	2011-05	742-750	2017-06-07	19	J. Clean Prod.	Policies and regulations for Brazil's artisanal gold mining sector	Web of Science	WOS:000288354200018		amazon; Artisanal small-scale gold mining; brazilian amazon; challenges; communities; context; education; Garimpo; Legislation; Mercury; mercury pollution; policy
2016	Diaz-Reviriego, Isabel; Gonzalez-Segura, Lara; Fernandez-Llamazares, Alvaro; Howard, Patricia L.; Luis Molina, Jose; Reyes-Garcia, Victoria	Social organization influences the exchange and species richness of medicinal plants in Amazonian homegardens	Ecology and Society	1708-3087	10.5751/ES-07944-210101	Medicinal plants provide indigenous and peasant communities worldwide with means to meet their healthcare needs. Homegardens often act as medicine cabinets, providing easily accessible medicinal plants for household needs. Social structure and social exchanges have been proposed as factors influencing the species diversity that people maintain in their homegardens. Here, we assess the association…	2016	1	1	21	Ecol. Soc.		Web of Science	WOS:000373935100003		betweenness; centrality; crop diversity; exchange networks; farmers; forest; gender; iberian peninsula; in-home gardens; knowledge; networks; peru; plant diversity; social networks analysis; tropical homegardens; Tsimane
2001	Graulau, J.	Peasant mining production as a development strategy: the case of women in gold mining in the Brazilian Amazon	Revista Europea De Estudios Latinoamericanos Y Del Caribe = European Review of Latin American and Caribbean Studies	0924-0608			2001	71-106	71		Rev Eur Estud Latinoam Caribe	Peasant mining production as a development strategy	PubMed	PMID: 19177696	http://www.ncbi.nlm.nih.gov/pubmed/19177696	brazil; Developing countries; Employment; gold; History, 20th Century; Industry; mining; poverty; Poverty Areas; Social Class; Socioeconomic Factors; Women's health; Women's Rights; Women, Working
2011	Emilio Cruz-Casallas, Pablo; Mauricio Medina-Robles, Victor; Maria Velasco-Santamaria, Yohana	Fish farming of native species in Colombia: current situation and perspectives	Aquaculture Research	1355-557X	10.1111/j.1365-2109.2011.02855.x	In Colombia and the rest of the world, the decrease in capture fisheries production has turned the aquaculture into an alternative source of protein for the populations food security as well as an important productive activity, generating employment and income for the rural communities. The Colombian pisciculture is based on red Tilapia Oreochromis sp. (Linnaeus), Rainbow trout Oncorhynchus mykis…	2011-05	823-831	6	42	Aquac. Res.	Fish farming of native species in Colombia	Web of Science	WOS:000290533000011		aquaculture; colombia; Leiarius marmoratus; native fish species; Piaractus brachypomus; pisciculture; yaque leiarius-marmoratus
2007	de Figueiredo, Bernardino Ribeiro; Borba, Ricardo Perobelli; Angelica, Mulo Simoes	Arsenic occurrence in Brazil and human exposure	Environmental Geochemistry and Health	0269-4042	10.1007/s10653-006-9074-9	Environmental exposure to arsenic (As) in terms of public health is receiving increasing attention worldwide following cases of mass contamination in different parts of the world. However, there is a scarcity of data available on As geochemistry in Brazilian territory, despite the known occurrence of As in some of the more severely polluted areas of Brazil. The purpose of this paper is to discuss…	2007-04	109-118	2	29	Environ. Geochem. Health		Web of Science	WOS:000245124800004	http://www.ncbi.nlm.nih.gov/pubmed/17351814	arsenic; Arsenic Poisoning; brazil; Demography; environment; Environmental Exposure; Environmental Monitoring; Epidemiological Monitoring; geochemistry; Hair; human health; humans; Industrial Waste; iron quadrangle; lead; mining; mining area; population; Water Pollutants, Chemical; Water Purification; waters; Water Supply
2002	Balestieri, Filomena M. Perrella; Queiroz, Allan R. Pires; Scavone, Cristoforo; Costa, Vlaudia M. Assis; Barral-Netto, Manoel; Abrahamsohn, Ises de Almeida	Leishmania (L.) amazonensis-induced inhibition of nitric oxide synthesis in host macrophages	Microbes and Infection / Institut Pasteur	1286-4579		Inhibition of lipopolysaccharide (LPS)-induced nitric oxide (NO) production was demonstrated in J774-G8 macrophages infected with Leishmania (L.) amazonensis promastigotes. The downmodulation of NO production observed in infected and LPS-stimulated J774-G8 cells correlated with a reduction in inducible nitric oxide synthase (iNOS) activity. Reduction in iNOS activity was not paralleled by decreas…	2002-01	23-29	1	4	Microbes Infect.		PubMed	PMID: 11825771	http://www.ncbi.nlm.nih.gov/pubmed/11825771	animals; Cells, Cultured; Leishmania; leishmaniasis; Lipopolysaccharides; Macrophages; mice; Nitric oxide; Nitric Oxide Synthase; Nitric Oxide Synthase Type II; RNA, Messenger
2009	Rezende, Helder Ricas; Sessa, Paulo Augusto; Ferreira, Adelson Luiz; dos Santos, Claudiney Biral; Leite, Gustavo Rocha; Falqueto, Aloisio	Effects of the installation of the Rosal hydroelectric power station, Itabapoana River, States of Espirito Santo and Rio de Janeiro, on anophelinae, planorbidae and phlebotominae	Revista Da Sociedade Brasileira De Medicina Tropical	0037-8682		The construction of dams usually changes the composition of the fauna within their areas of influence. In the area where the Rosal hydroelectric power station has been installed, in the States of Espirito Santo and Rio de Janeiro, changes to the abundance of anophelinae, planorbidae and phlebotominae were evaluated before (1998-2000) and after (2000-2005) the damming. Nine sample collection point…	2009-04	160-164	2	42	Rev. Soc. Bras. Med. Trop.		Web of Science	WOS:000266134300013		amazon; Anophelinae; areas; brazil; culicidae; Damming; Epidemiology; lake; leishmaniasis; mansoni; parana; Phlebotominae; Planorbidae; Vector monitoring; vectors
2016	Dias, Lívia C. P.; Pimenta, Fernando M.; Santos, Ana B.; Costa, Marcos H.; Ladle, Richard J.	Patterns of land use, extensification, and intensification of Brazilian agriculture	Global Change Biology	1365-2486	10.1111/gcb.13314	Sustainable intensification of agriculture is one of the main strategies to provide global food security. However, its implementation raises enormous political, technological, and social challenges. Meeting these challenges will require, among other things, accurate information on the spatial and temporal patterns of agricultural land use and yield. Here, we investigate historical patterns of agr…	2016-08	2887-2903	8	22	Glob Chang Biol		PubMed	PMID: 27170520	http://www.ncbi.nlm.nih.gov/pubmed/27170520	Brazilian agriculture; extensification; intensification; Land use change; sustainable agriculture
2009	Benetti, Ana Helena; Schein, Fabio Bernardo; dos Santos, Thais Rabelo; Toniollo, Gilson Helio; da Costa, Alvimar Jose; Mineo, Jose Roberto; Lobato, Janaina; de Oliveira Silva, Deise Aparecida; Gennari, Solange Maria	Inquiry of antibodies anti-Neospora caninum in dairy cattle, dogs and rural workers of the south-west region of Mato Grosso State	Revista Brasileira De Parasitologia Veterinaria	0103-846X		Considering the importance of neosporosis in the animal health and production, the frequency of antibodies to Neospora caninum was evaluated in dairy cattle of the Southwestern region of Mato Grosso State, Brazil, in addition to serum samples obtained from dogs and humans living in the farms. A total of 1036 serum samples were analyzed, from which 932 were from dairy bovine females, 37 from dogs …	2009-12	29-33		18	Rev. Bras. Parasitol. Vet.		Web of Science	WOS:000276586600005		amazon; brazil; Cattle; definitive hosts; dog; human; humans; infection; Neospora caninum; oocyst; prevalence; responses; seroprevalence; transmission
2014	Braga, Saulo F. P.; Alves, Érika V. P.; Ferreira, Rafaela S.; Fradico, Jordana R. B.; Lage, Paula S.; Duarte, Mariana C.; Ribeiro, Tatiana G.; Júnior, Policarpo A. S.; Romanha, Alvaro J.; Tonini, Maiko L.; Steindel, Mário; Coelho, Eduardo F.; de Oliveira, Renata B.	Synthesis and evaluation of the antiparasitic activity of bis-(arylmethylidene) cycloalkanones	European Journal of Medicinal Chemistry	1768-3254	10.1016/j.ejmech.2013.11.011	A series of bis-(arylmethylidene)-cycloalkanones was synthesized by cross-aldol condensation. The activity of the compounds was evaluated against amastigotes forms of Trypanosoma cruzi and promastigotes forms of Leishmania amazonensis. The cytotoxicity of the active compounds on uninfected fibroblasts or macrophages was established in vitro to evaluate the selectivity of their antiparasitic effec…	2014-01	282-289		71	Eur J Med Chem		PubMed	PMID: 24321832	http://www.ncbi.nlm.nih.gov/pubmed/24321832	animals; antileishmanial activity; Antiprotozoal Agents; Bis-(arylmethylidene)-cycloalkanones; BJGPXDMLZSYWLM-OZNQKUEASA-N; BRBMTEYZYVZFJD-IWGRKNQJSA-N; Cell Line; CETXDHNPPYXEOF-OZNQKUEASA-N; Chagas disease; CTKKGXDAWIAYSA-JSAVKQRWSA-N; CVTOCKKPVXJIJK-HBKJEHTGSA-N; CYVVJSKZRBZHAV-UNZYHPAISA-N; DYLUMQZRSQEPTH-UHFFFAOYSA-N; Fibroblasts; GPXHIYXWGUYGHF-MXWIWYRXSA-N; humans; IEJNKQYBMJIRJU-MXWIWYRXS…
2005	Godoy, R.; Byron, E.; Reyes-Garcia, V.; Vadez, V.; Leonard, W. R.; Apaza, L.; Huanca, T.; Perez, E.; Wilkie, D.	Income inequality and adult nutritional status: Anthropometric evidence from a pre-industrial society in the Bolivian Amazon	Social Science & Medicine	0277-9536	10.1016/j.socscimed.2005.01.007	Evidence has been accumulated about the adverse effects of income inequality on individual health in industrial nations, but we know less about its effect in small-scale, pre-industrial rural societies. Income inequality should have modest effects on individual health. First, norms of sharing and reciprocity should reduce the adverse effects of income inequality on individual health. Second, with…	2005-09	907-919	5	61	Soc. Sci. Med.	Income inequality and adult nutritional status	Web of Science	WOS:000230377800003		anthropometrics; bolivia; dynamics; foragers; health; health inequalities; individual income; mortality; Nutritional status; social capital; social cohesion; tests; Tsimane; Tsimane' Amerindians; united-states; us
2013	Naranjo-Diaz, Nelson; Rosero, Doris A.; Rua-Uribe, Guillermo; Luckhart, Shirley; Correa, Margarita M.	Abundance, behavior and entomological inoculation rates of anthropophilic anophelines from a primary Colombian malaria endemic area	Parasites & Vectors	1756-3305	10.1186/1756-3305-6-61	Background: In Colombia for several years, the Uraba-Bajo Cauca and Alto Sinu region has registered the highest numbers of malaria cases in the country. Malaria vector incrimination and the characterization of entomological parameters will allow for a better understanding of malaria transmission dynamics and the design of effective vector control strategies for this region. Methods: We conducted …	2013-03-07	61		6	Parasites Vectors		Web of Science	WOS:000318092200001		albitarsis complex; brazilian amazon; colombia; comparative susceptibility; diptera-culicidae; Entomological inoculation rate; gold-mining areas; Human biting rate; Infection rate; malaria vectors; natural infectivity; nuneztovari diptera; plasmodium-falciparum; southern venezuela; vector incrimination
2011	Barros, Flávio B.; Pereira, Henrique M.; Vicente, Luís	Use and knowledge of the razor-billed curassow pauxi tuberosa (spix, 1825) (galliformes, cracidae) by a riverine community of the oriental amazonia, brazil	Journal of Ethnobiology and Ethnomedicine	1746-4269	10.1186/1746-4269-7-1	In the Amazonian basin, the human populations that traditionally inhabit the forest use its natural resources in various ways. One example is the local fauna which, among several other uses, is an important source of protein. The general aim of our study was to investigate the importance of hunting to the lives of the Amazonian riverine communities and to identify the multiple uses and knowledge …	2011	1		7	J Ethnobiol Ethnomed		PubMed	PMID: 21194497 PMCID: PMC3023789	http://www.ncbi.nlm.nih.gov/pubmed/21194497	animals; biodiversity; brazil; Conservation of Natural Resources; Feathers; Food; Galliformes; Health Knowledge, Attitudes, Practice; humans; Medicine, Traditional; Pets; Qualitative Research; Rural Population; trees
2013	Tavares-Dias, Marcos; Marchiori, Natalia da Costa; Martins, Mauricio Laterca	Paratrichodina africana (Ciliophora: Trichodinidae) of wild and cultured Nile tilapia in the Northern Brazil	Revista Brasileira De Parasitologia Veterinaria	1984-2961		The present work morphologically characterizes Paratrichodina africana from the gills of wild and farmed Nile tilapia from Northern Brazil (eastern Amazonia). Ninety fish were captured for parasitological analysis in Macapa, State of Amapa, from a wetland area bathed by the Amazon River commonly called 'Ressaca do Zerao' (n = 52), as well as from a local fish farm (n = 38). Wet smears of the skin…	2013-06	248-252	2	22	Rev. Bras. Parasitol. Vet.	Paratrichodina africana (Ciliophora	Web of Science	WOS:000322556800011	http://www.ncbi.nlm.nih.gov/pubmed/23802238	1st record; animals; Animals, Wild; brazil; channel catfish; Cichlids; Ciliophora; ehrenberg; Fisheries; fresh-water fishes; parasitism; Paratrichodina africana; peritrichida; prevalence; state; streptococcus-iniae; Tilapia
2010	Gomes, Almerio de Castro; de Paula, Marcia Bicudo; Natal, Delsio; Davidson Gotlieb, Sabina Lea; Mucci, Luis Filipe	Effects of flooding of the River Parana on the temporal activity of Anopheles (Nyssorhynchus) darlingi Root (Diptera: Culicidae), at the border State of Mato Grosso do Sul and Sao Paulo, Brazil	Revista Da Sociedade Brasileira De Medicina Tropical	0037-8682	10.1590/S0037-86822010000500009	Introduction: Study of the temporal activity of malaria vectors during the implantation of a hydroelectric power station on the River Parana, intended to generate electrical energy. The river separates the States of Sao Paulo and Mato Grosso do Sul, in Brazil. The objective was to verify whether alterations occurred in the wealth and diversity indices of Anopheles, following two successive floods…	2010-10	516-522	5	43	Rev. Soc. Bras. Med. Trop.	Effects of flooding of the River Parana on the temporal activity of Anopheles (Nyssorhynchus) darlingi Root (Diptera	Web of Science	WOS:000284589700009		Anopheles; areas; Diversity index; Hydroelectric power station; malaria; Nycthemeral rhythm; peruvian amazon; resting behavior
2008	Godoy, R.; Goodman, E.; Reyes-Garcia, V.; Eisenberg, D. T. A.; Leonard, W. R.; Huanca, T.; McDade, T. W.; Tanner, S.; Jha, N.	Rain, temperature, and child-adolescent height among Native Amazonians in Bolivia	Annals of Human Biology	0301-4460	10.1080/03014460801968540	Background: Global climate change and recent studies on early-life origins of well-being suggest that climate events early in life might affect health later in life. Aim: The study tested hypotheses about the association between the level and variability of rain and temperature early in life on the height of children and adolescents in a foraging-farming society of native Amazonians in Bolivia (T…	2008-06	276-293	3	35	Ann. Hum. Biol.		Web of Science	WOS:000256972500002		20th-century; birth-weight; bolivia; climate variability; east-africa; growth; highlands; human health; malaria epidemics; nutritional-status; rain; temperature; Tsimane'; Tsimane; weather variability
2001	Murray, T. P.; Sánchez-Choy, J.	Health, biodiversity, and natural resource use on the Amazon frontier: an ecosystem approach	Cadernos De Saúde Pública	0102-311X		This study aims to improve the health of rural Amazonian communities through the development and application of a participatory ecosystem approach to human health assessment. In the study area marked seasonal fluctuations dictate food availability, water quality and disease outbreak. Determining the causal linkages between ecosystem variables, resource use and health required a variety of forms o…	2001	181-191		17 Suppl	Cad Saude Publica	Health, biodiversity, and natural resource use on the Amazon frontier	PubMed	PMID: 11426280	http://www.ncbi.nlm.nih.gov/pubmed/11426280	Conservation of Natural Resources; ecosystem; Female; Health Promotion; Health Status Indicators; Health Surveys; humans; Male; Nutritional status; Rural Health
2012	Schons, Sandro Vargas; Lopes, Tiago Vaz; de Melo, Taciane Leticia; Lima, Joao Padovani; Riet-Correa, Franklin; de Brito Barros, Miguel Angelo; Pereira Schild, Ana Lucia	Plant poisonings in ruminants and equidae in central region of Rondonia state, Northern Brazil	Ciencia Rural	0103-8478		A survey about the presence of toxic plants and the occurrence of outbreaks of poisoning in ruminants and equidae was performed in 12 municipalities of the central region of the state of Rondonia. Ninety eight persons were interviewed, including farmers, veterinary practitioners, agronomists, and agrarian technicians. Thirty four farmers reported poisoning by toxic plants, including poisoning by …	2012-07	1257-1263	7	42	Cienc. Rural		Web of Science	WOS:000307946500020		brachiaria-decumbens; Cattle; equidae; Livestock disease; poisonous plants; rondonia; rubiaceae; ruminants; sheep
2016	De Rosa, A.; Meyer, A.; Seabra, A. P.; Sorge, A.; Hack, J.; Soares, L. A.; Chalub, S.; Malcher, F.; Kingsnorth, A.	An international surgical collaboration: humanitarian surgery in Brazil	Hernia: The Journal of Hernias and Abdominal Wall Surgery	1248-9204	10.1007/s10029-015-1407-0	PURPOSE: Brazil is the fifth most populous country in the world with widespread regional and social inequalities. Regional disparities in healthcare are unacceptably large, with the remote and poor regions of the north and northeast having reduced life expectancy compared to the south region, where life expectancy approaches that of rich countries. We report our experience of a humanitarian surge…	2016-08	553-557	4	20	Hernia	An international surgical collaboration	PubMed	PMID: 26306470	http://www.ncbi.nlm.nih.gov/pubmed/26306470	Hernia surgery; Humanitarian surgery; International collaboration
2009	Magalhães, Igor Rafael dos Santos; Soares, Alcinete de Oliveira; Araújo, Lídia Medina; Castro da Costa, Paulo Roberto; Roland, Ivete de Araújo; Borrás, Maria Rosa Lozano	Determination of Cu, Fe, Mn, and Zn in the leaves and tea of Arrabidaea chica (Humb. & Bompl.) Verl	Biological Trace Element Research	1559-0720	10.1007/s12011-009-8381-2	Arrabidaea chica (Humb. & Bompl.) Verl. is an herb popularly used in the treatment of anemia in the Brazilian Amazon region, and little is known about its mineral content. Therefore, the elemental contents of Cu, Fe, Mn, and Zn were determined in the dried leaves and tea obtained by decoction and infusion of the three varieties of the medicinal plant using flame atomic absorption spectrometry aft…	2009-12	239-246	2017-01-03	132	Biol Trace Elem Res		PubMed	PMID: 19415187	http://www.ncbi.nlm.nih.gov/pubmed/19415187	Bignoniaceae; Copper; Iron; Manganese; Plant Leaves; Spectrophotometry, Atomic; Zinc
2002	Crompton, P.; Ventura, A. M.; de Souza, J. M.; Santos, E.; Strickland, G. T.; Silbergeld, E.	Assessment of mercury exposure and malaria in a Brazilian Amazon riverine community	Environmental Research	0013-9351	10.1006/enrs.2002.4358	Small-scale gold mining in the Brazilian Amazon occurs in areas with high rates of malaria transmission. Amazonian populations can be exposed to mercury through direct contact with the mining process and/or through fish consumption. Because of data from experimental studies, we examined the potential for mercury to affect host response to malaria. A cross-sectional survey was done in Jacareacanga…	2002-10	69-75	2	90	Environ. Res.		Web of Science	WOS:000178716700001	http://www.ncbi.nlm.nih.gov/pubmed/12483796	Adolescent; Adult; Aged; amazon; animals; autoimmunity; brazil; Child; Child, Preschool; Cluster Analysis; contamination; Cross-Sectional Studies; Environmental Exposure; fish; fishes; Food Contamination; gold; gold mining; Hair; humans; immunity; immunotoxicity; malaria; Male; Mercury; Mercury Poisoning; methylmercury; mice; Middle Aged; mining; Parasitemia; para state; plasmodium; prevalence; r…
2011	Bernarde, Paulo Sergio; Machado, Reginaldo Assencio; Batista Turci, Luiz Carlos	Herpetofauna of Igarape Esperanca area in the Reserva Extrativista Riozinho da Liberdade, Acre - Brazil.	Biota Neotropica	1676-0603		The upper Jurua region is located in Acre state (western Brazilian Amazonia) and it is known for having a high diversity and moreover is considered a priority area for survey and conservation of herpetofauna. This study was carried out from August 2006 to June 2008 and presents a list of amphibians and reptiles from Igarape Esperanca area in the Reserva Extrativista Riozinho da Liberdade, Acre. F…	2011-09	117-144	3	11	Biota Neotrop.		Web of Science	WOS:000299853800011		amazon; amazonian rain-forest; Amphibia; anura; colubridae; community; deforestation; frog; genus; pristimantis anura strabomantidae; Reptilia; serpentes; Squamata; taxonomy
2012	Lima-Junior, Claudio G.; Vasconcellos, Mário L. A. A.	Morita-Baylis-Hillman adducts: biological activities and potentialities to the discovery of new cheaper drugs	Bioorganic & Medicinal Chemistry	1464-3391	10.1016/j.bmc.2012.04.061	This review aims to present by the first time the Morita-Baylis-Hillman adducts (MBHA) as a new class of bioactive compounds and highlight its potentialities to the discovery of new cheaper and efficient drugs. Now, most these compounds can be prepared fast and on a single synthetic step (one-pot reaction) in high yields and using ecofriendly synthetic protocols. We highlight here the aromatic MB…	2012-07-01	3954-3971	13	20	Bioorg. Med. Chem.	Morita-Baylis-Hillman adducts	PubMed	PMID: 22632793	http://www.ncbi.nlm.nih.gov/pubmed/22632793	animals; Antiparasitic Agents; Green Chemistry Technology; humans; Leishmania; Plasmodium falciparum; Structure-Activity Relationship; Trypanosoma cruzi
2015	Sincero, Thaís Cristine Marques; Stoco, Patricia Hermes; Steindel, Mário; Vallejo, Gustavo Adolfo; Grisard, Edmundo Carlos	Trypanosoma rangeli displays a clonal population structure, revealing a subdivision of KP1(-) strains and the ancestry of the Amazonian group	International Journal for Parasitology	1879-0135	10.1016/j.ijpara.2014.11.004	Assessment of the genetic variability and population structure of Trypanosoma rangeli, a non-pathogenic American trypanosome, was carried out through microsatellite and single-nucleotide polymorphism analyses. Two approaches were used for microsatellite typing: data mining in expressed sequence tag /open reading frame expressed sequence tags libraries and PCR-based Isolation of Microsatellite Arr…	2015-03	225-235	4	45	Int. J. Parasitol.		PubMed	PMID: 25592964	http://www.ncbi.nlm.nih.gov/pubmed/25592964; http://www.ncbi.nlm.nih.gov/pubmed/25592964	Cluster Analysis; DNA, Protozoan; Evolution, Molecular; Expressed Sequence Tags; Genetic polymorphism; Genetic Variation; Genotype; Intra-specific variability; Microsatellite and SNP analysis; Microsatellite Repeats; Molecular Sequence Data; Parasite ancestry; Phylogeny; Polymorphism, Single Nucleotide; Sequence Analysis, DNA; Trypanosoma rangeli; Vector–parasite coevolution
2015	Mai, Linh H.; Chabot, Guy G.; Grellier, Philippe; Quentin, Lionel; Dumontet, Vincent; Poulain, Cyril; Espindola, Laila S.; Michel, Sylvie; Vo, Hue T. B.; Deguin, Brigitte; Grougnet, Raphaël	Antivascular and anti-parasite activities of natural and hemisynthetic flavonoids from New Caledonian Gardenia species (Rubiaceae)	European Journal of Medicinal Chemistry	1768-3254	10.1016/j.ejmech.2015.01.012	A series of 16 flavonoids were isolated and prepared from bud exudate of Gardenia urvillei and Gardenia oudiepe, endemic to New Caledonia. Most of them are rare polymethoxylated flavones. Some of these compounds showed noticeable activity against Leishmania (Leishmania) amazonensis, Plasmodium falciparum and Trypanosoma brucei gambiense, in addition to tubulin polymerization inhibition at low mic…	2015-03-26	93-100		93	Eur J Med Chem		PubMed	PMID: 25659770	http://www.ncbi.nlm.nih.gov/pubmed/25659770	Angiogenesis Inhibitors; animals; Antileishmanial; Antiparasitic Agents; Antiplasmodial; Antivascular agents; Cell Line, Tumor; Cell Survival; Drug Design; Endothelial cells; Flavonoids; Flowers; Gardenia; humans; Leishmania; Molecular Structure; New Caledonia; Plant Extracts; Plasmodium falciparum; Structure-Activity Relationship; Trypanocidal; Trypanosoma brucei gambiense
2008	Kato, Hirotomo; Gomez, Eduardo A.; Yamamoto, Yu-ichi; Calvopiña, Manuel; Guevara, Angel G.; Marco, Jorge D.; Barroso, Paola A.; Iwata, Hiroyuki; Hashiguchi, Yoshihisa	Natural infection of Lutzomyia tortura with Leishmania (Viannia) naiffi in an Amazonian area of Ecuador	The American Journal of Tropical Medicine and Hygiene	1476-1645		Natural infection of sand flies with Leishmania parasites was surveyed in an Amazonian area in Ecuador where leishmaniasis is endemic. Seventy-one female sand flies were dissected and one was positive for Leishmania protozoa. The species of this sand fly was identified as Lutzomyia (Lu.) tortura on the basis of morphologic characteristics. Analysis of the cytochrome b gene sequence identified the…	2008-09	438-440	3	79	Am. J. Trop. Med. Hyg.		PubMed	PMID: 18784239	http://www.ncbi.nlm.nih.gov/pubmed/18784239	animals; Cytochromes b; DNA, Protozoan; ecuador; Female; Insect Vectors; Leishmania; Phylogeny; psychodidae
2012	Moreira, Vanessa; Dos-Santos, Maria Cristina; Nascimento, Neide Galvão; Borges da Silva, Henrique; Fernandes, Cristina Maria; D'Império Lima, Maria Regina; Teixeira, Catarina	Local inflammatory events induced by Bothrops atrox snake venom and the release of distinct classes of inflammatory mediators	Toxicon: Official Journal of the International Society on Toxinology	1879-3150	10.1016/j.toxicon.2012.03.004	Bothrops atrox is responsible for most accidents involving snakes in the Brazilian Amazon and its venom induces serious systemic and local effects. The local effects are not neutralized effectively by commercial antivenoms, resulting in serious sequelae in individuals bitten by this species. This study investigates the local inflammatory events induced in mice by B. atrox venom (BaV), such as vas…	2012-07	2017-12-20	1	60	Toxicon		PubMed	PMID: 22465491	http://www.ncbi.nlm.nih.gov/pubmed/22465491	animals; Blotting, Western; Bothrops; Crotalid Venoms; Cyclooxygenase 1; Cyclooxygenase 2; Cytokines; Inflammation; Inflammation Mediators; Leukocytes; Male; mice
2012	Brenzan, M. A.; Santos, A. O.; Nakamura, C. V.; Filho, B. P. Dias; Ueda-Nakamura, T.; Young, M. C. M.; Côrrea, A. G.; Júnior, J. Alvim; Morgado-Díaz, J. A.; Cortez, D. a. G.	Effects of (-) mammea A/BB isolated from Calophyllum brasiliense leaves and derivatives on mitochondrial membrane of Leishmania amazonensis	Phytomedicine: International Journal of Phytotherapy and Phytopharmacology	1618-095X	10.1016/j.phymed.2011.10.008	We have previously demonstrated antileishmanial activity on Leishmania amazonensis of the natural (1-2), synthetic (7) and derivatives of coumarin (-) mammea A/BB (3-6) isolated from the dichloromethane extract of Calophyllum brasiliense leaves. The aim of the present study was to evaluate morphological and ultrastructural alterations in Leishmania amazonensis induced by these compounds. In proma…	2012-02-15	223-230	2017-03-04	19	Phytomedicine		PubMed	PMID: 22285848	http://www.ncbi.nlm.nih.gov/pubmed/22285848	Antiprotozoal Agents; Calophyllum; Chromans; Chromatin; Coumarins; Flow Cytometry; Inhibitory Concentration 50; Leishmania mexicana; Membrane Potential, Mitochondrial; Microscopy, Electron; Mitochondria; Mitochondrial Membranes; Nuclear Envelope; Parasitic Sensitivity Tests; Plant Extracts; Plant Leaves
2007	Barros, Marcus	[Marcus Barros talks about the environment and tropical diseases in the Amazon. Interview by Stella Oswaldo Cruz Penido. Introduction by Ruth B. Martins]	História, Ciências, Saúde--Manguinhos	0104-5970		Marcus Barros talks about how tropical diseases influenced his decision to study medicine. He tells a number of stories about his family, which moved from Alto Juruá to Manaus to escape malaria and other fevers. He says it is essential to adopt homeopathy, acupuncture, and other indigenous knowledge and practices in treating disease. Barros also talks about measures taken when he was president of…	2007-12	291-302		14 Suppl	Hist Cienc Saude Manguinhos		PubMed	PMID: 18783153	http://www.ncbi.nlm.nih.gov/pubmed/18783153	brazil; Communicable Disease Control; Communicable Diseases; environment; environmental health; History, 20th Century; Medicine, Traditional; Tropical Climate; Tropical Medicine
2013	Ramos, Carolina; Buitrago, Sindy P.; Pulido, Karen L.; Vanegas, Leidy J.	Environmental variability and physiological responses from Polylepis cuadrijuga (Rosaceae) in a fragmented environment in the Paramo de la Rusia (Colombia)	Revista De Biologia Tropical	0034-7744		Polylepis cuadrijuga is an endemic woody species from the Colombian Eastern range, being the only tree species with capacity to live on mountainous environments beyond 4000m of altitude. Grazing and agriculture have transformed at least 30% of the Guantiva-La Rusia region, turning continuous extensions of high Andean forest in a fragmented landscape, and P cuadrijuga remnants have become smaller …	2013-03	351-361	1	61	Rev. Biol. Trop.		Web of Science	WOS:000320738600030		Amazonia; andes; Chlorophyll; edge; forest fragmentation; habitat fragmentation; high Andean forest; leaf biomass; photosynthetic active radiation; plasticity; pubescence; specific leaf area
2002	Formigli, L. M.; Ferrari, I.; Grisolia, C. K.	Evaluation of genotoxic and cytotoxic potential of thiola (N-2-mercaptopropionylglycine), a medicine used in the treatment of humans contaminated with mercury	Environmental and Molecular Mutagenesis	0893-6692	10.1002/em.10035	In Brazil, environmental contamination by mercury occurs mainly as a result of gold mining activities, especially in the Amazon region. In this area, human contamination results mainly from consumption of fish. Treatment of current symptoms of acute or chronic mercury contamination is normally carried out by increasing its excretion through metal scavenger compounds. In Japan, human contamination…	2002	18-21	1	39	Environ. Mol. Mutagen.		Web of Science	WOS:000173883800003	http://www.ncbi.nlm.nih.gov/pubmed/11813292	aberrations; animals; Bleomycin; chromosomal aberrations; Chromosome Aberrations; Cyclophosphamide; Female; humans; Lymphocytes; Male; mercaptopropionylglycine; Mercury Poisoning; mice; micronucleus; micronucleus test; Micronucleus Tests; pharmacokinetics; thiola; tiopronin
2011	de Oliveira, Elaine Cristina; dos Santos, Emerson Soares; Zeilhofer, Peter; Souza-Santos, Reinaldo; Atanaka-Santos, Marina	Spatial patterns of malaria in a land reform colonization project, Juruena municipality, Mato Grosso, Brazil	Malaria Journal	1475-2875	10.1186/1475-2875-10-177	Background: In Brazil, 99% of malaria cases are concentrated in the Amazon, and malaria's spatial distribution is commonly associated with socio-environmental conditions on a fine landscape scale. In this study, the spatial patterns of malaria and its determinants in a rural settlement of the Brazilian agricultural reform programme called "Vale do Amanhecer" in the northern Mato Grosso state were…	2011-06-26	177		10	Malar. J.		Web of Science	WOS:000292645200001	http://www.ncbi.nlm.nih.gov/pubmed/21703018	brazil; Female; Geography; Human activities; humans; Malaria, Falciparum; Malaria, Vivax; Male; Plasmodium falciparum; Plasmodium vivax
2006	Godoy, Ricardo A.; Reyes-Garcia, Victoria; McDade, Thomas; Huanca, Tomas; Leonard, William R.; Tanner, Susan; Vadez, Vincent	Does village inequality in modern income harm the psyche? Anger, fear, sadness, and alcohol consumption in a pre-industrial society	Social Science & Medicine	0277-9536	10.1016/j.socscimed.2006.01.021	Researchers have found a positive association between income inequality and poor individual health. To explain the link, researchers have hypothesized that income inequality erodes community social capital, which unleashes negative emotions, stress, and stress behaviors that hurt health. Few studies have tested the hypothesized path. Here we estimate the association between (a) village income ine…	2006-07	359-372	2	63	Soc. Sci. Med.	Does village inequality in modern income harm the psyche?	Web of Science	WOS:000238933600007		bolivia; economic-inequality; Emotions; health; income inequality; mortality; multilevel analysis; national survey; population health; risk-factors; self-rated health; social capital; socioeconomic-status; Tsimane'; united-states; us
2014	Barbosa, Jose D.; da Silva, Jenevaldo B.; Rangel, Charles P.; da Fonseca, Adivaldo H.; Silva, Natalia S.; Bomjardim, Henrique A.; Freitas, Nayra F. Q. R.	Tuberculosis prevalence and risk factors for water buffalo in Para, Brazil	Tropical Animal Health and Production	0049-4747	10.1007/s11250-013-0521-1	The prevalence of and possible risk factors for tuberculosis were studied in water buffalo from Para, Brazil. In this study, 3,917 pregnant and nonpregnant female Murrah and Mediterranean buffaloes were studied; 2,089 originated from Marajo Island, and 1,108 were from the mainland. The comparative cervical tuberculin test was used as a diagnostic test for tuberculosis in these animals. The preval…	2014-03	513-517	3	46	Trop. Anim. Health Prod.		Web of Science	WOS:000332985100004		Amazon region; bovine tuberculosis; Buffaloes; Cattle; countries; Intradermal diagnosis; latin-american; Mycobacterium bovis; mycobacterium-bovis; state; wildlife
2013	Delgado, Patrick Mathews; Delgado, John Paul Mathews; Orbe, Rosa Ismińo	Parasitic infections in juveniles of Arapaima gigas (Schinz, 1822) cultivated in the Peruvian Amazon	Annals of Parasitology	2299-0631		The paiche, Arapaima gigas represents a socio-economically important species in the Peruvian Amazon, and actually an intensive production for human consumption has emerged during the last years. Therefore, more studies are required in fish farming development, especially concerning populations of parasites that affect fish production yields. Eighty specimens of paiche collected between September …	2013	43-48	1	59	Ann Parasitol		PubMed	PMID: 23829058	http://www.ncbi.nlm.nih.gov/pubmed/23829058	animals; aquaculture; ecosystem; Fish Diseases; fishes; gills; peru; Trematoda; Trematode Infections
2016	Alimi, Temitope O.; Fuller, Douglas O.; Herrera, Socrates V.; Arevalo-Herrera, Myriam; Quinones, Martha L.; Stoler, Justin B.; Beier, John C.	A multi-criteria decision analysis approach to assessing malaria risk in northern South America	Bmc Public Health	1471-2458	10.1186/s12889-016-2902-7	Background: Malaria control in South America has vastly improved in the past decade, leading to a decrease in the malaria burden. Despite the progress, large parts of the continent continue to be at risk of malaria transmission, especially in northern South America. The objectives of this study were to assess the risk of malaria transmission and vector exposure in northern South America using mul…	2016-03-03	221		16	BMC Public Health		Web of Science	WOS:000371865800001		amazon; anopheles-darlingi root; criteria evaluation; culicidae; deforestation; diptera; latin-america; malaria; Malaria risk; Multi-criteria decision analysis; populations; Risk maps; South America; transmission; vector-borne diseases
2016	Bozigar, Matthew; Gray, Clark L.; Bilsborrow, Richard E.	Oil Extraction and Indigenous Livelihoods in the Northern Ecuadorian Amazon	World Development	0305-750X	10.1016/j.worlddev.2015.10.035	Globally, the extraction of minerals and fossil fuels is increasingly penetrating into isolated regions inhabited by indigenous peoples, potentially undermining their livelihoods and well-being. To provide new insight to this issue, we draw on a unique longitudinal dataset collected in the Ecuadorian Amazon over an 11-year period from 484 indigenous households with varying degrees of exposure to …	2016-02	125-135		78	World Dev.		Web of Science	WOS:000366769900010		amazon; areas; biodiversity; communities; corporate social-responsibility; ecuador; household survey; indigenous livelihoods; industries; land-use; Latin America; peoples; petroleum; poverty; resources; terms
2010	Gardner, Renee M.; Nyland, Jennifer F.; Silva, Ines A.; Ventura, Ana Maria; de Souza, Jose Maria; Silbergeld, Ellen K.	Mercury exposure, serum antinuclear/antinucleolar antibodies, and serum cytokine levels in mining populations in Amazonian Brazil: A cross-sectional study	Environmental Research	0013-9351	10.1016/j.envres.2010.02.001	Mercury is an immunotoxic substance that has been shown to induce autoimmune disease in rodent models, characterized by lymphoproliferation, overproduction of immunoglobulin (IgG and IgE), and high circulating levels of auto-antibodies directed at antigens located in the nucleus (antinuclear autoantibodies, or ANA) or the nucleolus (antinucleolar auto-antibodies, or ANoA). We have reported elevat…	2010-05	345-354	4	110	Environ. Res.	Mercury exposure, serum antinuclear/antinucleolar antibodies, and serum cytokine levels in mining populations in Amazonian Brazil	Web of Science	WOS:000277191700005	http://www.ncbi.nlm.nih.gov/pubmed/20176347	Antibodies, Antinuclear; Antinuclear/antinucleolar autoantibodies; autoimmunity; biomarkers; brazil; Cell Nucleolus; Cell Nucleus; chloralkali workers; Cross-Sectional Studies; Cytokines; Diamond; elemental mercury; environmental assessment; Environmental Monitoring; estimating equations; fish consumption; gold; Hair; humans; induced systemic autoimmunity; Inflammation; inorganic mercury; Interfe…
2003	Rueda, B. L.; Blake, R. W.; Nicholson, C. F.; Fox, D. G.; Tedeschi, L. O.; Pell, A. N.; Fernandes, E. C. M.; Valentim, J. F.; Carneiro, J. C.	Production and economic potentials of cattle in pasture-based systems of the western Amazon region of Brazil	Journal of Animal Science	0021-8812		Our objectives were to evaluate strategies to improve productivity and economic returns from beef and dual-purpose cattle systems based on data collected on one dual-purpose (Bos taurus x Bos indicus) and two beef (Nellore) cattle farms in the western Amazon region of Brazil. Forage chemical composition and digestion rates of carbohydrate fractions of grazed Brachiaria decumbens and Brachiaria br…	2003-12	2923-2937	12	81	J. Anim. Sci.		Web of Science	WOS:000186879100002		Amazonia; Brachiaria; carbohydrate; dairy-cows; dual-purpose cattle; fiber; grasses; management strategies; milk-production; Nellore; Nutrition; simulation models; stocking rate; sustainability; voluntary intake
2011	Vieira, L. M.; Nunes, V. da S.; Amaral, M. C. do A.; Oliveira, A. C.; Hauser-Davis, R. A.; Campos, R. C.	Mercury and methyl mercury ratios in caimans (Caiman crocodilus yacare) from the Pantanal area, Brazil	Journal of Environmental Monitoring	1464-0325	10.1039/c0em00561d	The Pantanal region is the largest floodplain area in the world and of great biological importance due to its unique flora and fauna. This area is continuously undergoing increasing anthropogenic threats, and has also experienced mercury contamination associated with gold mining and other anthropogenic activities. Pantanal caimans are top-level predators, and, as such, show great potential to acc…	2011-02	280-287	2	13	J. Environ. Monit.		Web of Science	WOS:000287152200024		alligators alligator-mississippiensis; amazon; american alligators; crocodylus-porosus; florida everglades; inorganic mercury; methylmercury; northern australia; sediments; southeastern united-states
2013	Santos, Cleydson Breno R.; Vieira, Josinete B.; Lobato, Cleison C.; Hage-Melim, Lorane I. S.; Souto, Raimundo N. P.; Lima, Clarissa S.; Costa, Elizabeth V. M.; Brasil, Davi S. B.; Macêdo, Williams Jorge C.; Carvalho, José Carlos T.	A SAR and QSAR study of new artemisinin compounds with antimalarial activity	Molecules (Basel, Switzerland)	1420-3049	10.3390/molecules19010367	The Hartree-Fock method and the 6-31G** basis set were employed to calculate the molecular properties of artemisinin and 20 derivatives with antimalarial activity. Maps of molecular electrostatic potential (MEPs) and molecular docking were used to investigate the interaction between ligands and the receptor (heme). Principal component analysis and hierarchical cluster analysis were employed to se…	2013	367-399	1	19	Molecules		PubMed	PMID: 24381053	http://www.ncbi.nlm.nih.gov/pubmed/24381053	Antimalarials; Artemisinins; Cluster Analysis; Heme; Models, Molecular; Molecular Conformation; Molecular Docking Simulation; Molecular Structure; Parasitic Sensitivity Tests; Principal Component Analysis; Quantitative Structure-Activity Relationship; Static Electricity; Structure-Activity Relationship
2007	Tavares-Dias, Marcos; de Moraes, Flávio Ruas	Leukocyte and thrombocyte reference values for channel catfish (Ictalurus punctatus Raf), with an assessment of morphologic, cytochemical, and ultrastructural features	Veterinary Clinical Pathology / American Society for Veterinary Clinical Pathology	0275-6382		BACKGROUND: Hematology tests are useful to evaluate physiologic disturbances in fish and can provide important information for the diagnosis and prognosis of disease. OBJECTIVES: The primary purpose of this study was to define reference intervals for thrombocytes and leukocytes in healthy channel catfish (Ictalurus punctatus). In addition, the morphologic, cytochemical, and ultrastructural featur…	2007-03	49-54	1	36	Vet Clin Pathol		PubMed	PMID: 17311194	http://www.ncbi.nlm.nih.gov/pubmed/17311194	animals; Blood Platelets; Ictaluridae; Leukocytes; Reference Values
2003	Dorea, Jose G.	Fish are central in the diet of Amazonian riparians: should we worry about their mercury concentrations?	Environmental Research	0013-9351		The Amazon rain forest extends over an area of 7.8x10(6)km(2) in nine countries. It harbors a diverse human population distributed in dense cities and isolated communities with extreme levels of infrastructure. Amazonian forest people, either autochthons or frontier riparians (ribeirinhos) living in isolated areas, share the same environment for survival and nutritional status. The peculiarities …	2003-07	232-244	3	92	Environ. Res.	Fish are central in the diet of Amazonian riparians	PubMed	PMID: 12804520	http://www.ncbi.nlm.nih.gov/pubmed/12804520	animals; brazil; diet; Ethnic Groups; fishes; Food Contamination; humans; Manihot; Methylmercury Compounds; Neurotoxicity Syndromes; Neurotoxins; Water Pollutants, Chemical
2011	Pinault, Lauren L.; Hunter, Fiona F.	New highland distribution records of multiple Anopheles species in the Ecuadorian Andes	Malaria Journal	1475-2875	10.1186/1475-2875-10-236	Background: Several recent climate change reviews have stressed the possibility of some malaria vectors occupying regions of higher altitudes than previously recorded. Indeed, highland malaria has been observed in several African nations, possibly attributable to changes in land use, vector control and local climate. This study attempts to expand the current knowledge of the distribution of commo…	2011-08-11	236		10	Malar. J.		Web of Science	WOS:000295077400002	http://www.ncbi.nlm.nih.gov/pubmed/21835004	african highlands; Altitude; animals; Anopheles; central-america; Cluster Analysis; DNA, Mitochondrial; ecuador; genetic-structure; Genotype; global climate-change; human health; infectious-diseases; Larva; malaria vectors; Molecular Sequence Data; Phylogeography; plasmodium-vivax; population divergence; Sequence Analysis, DNA; usambara mountains
2014	Vieira, Gabriel de Deus; Gim, Karla Nayma Mundt; Zaqueo, Guilherme Mendes; Alves, Thaianne da Cunha; Katsuragawa, Tony Hiroshi; Basano, Sergio de Almeida; Camargo, Luís Marcelo Aranha; Maciel de Sousa, Camila	Reduction of incidence and relapse or recrudescence cases of malaria in the western region of the Brazilian Amazon	Journal of Infection in Developing Countries	1972-2680		INTRODUCTION: Malaria is one of the major parasitic diseases in the State of Rondônia, located in the western Brazilian Amazon. The basic treatment scheme for this disease is chloroquine and primaquine. This study evaluated the epidemiological profile of malaria in Rondônia between 2008 and 2012. METHODOLOGY: The epidemiological data were provided by the Health Surveillance Agency from the State …	2014-09	1181-1187	9	8	J Infect Dev Ctries		PubMed	PMID: 25212083	http://www.ncbi.nlm.nih.gov/pubmed/25212083	Adolescent; Adult; Aged; Aged, 80 and over; brazil; Child; Child, Preschool; Female; humans; incidence; Infant; Infant, Newborn; Malaria, Falciparum; Malaria, Vivax; Male; Middle Aged; Recurrence; Young Adult
2001	Cunha, Mlon; Piovesan-Alves, F.; Pang, L. W.	Community-based program for malaria case management in the Brazilian Amazon	American Journal of Tropical Medicine and Hygiene	0002-9637		In areas of drug-resistant malaria, control programs may restrict chemotherapy until malaria has been confirmed via microscopy to contain costs and toxicity. In Brazil, patients travel to centralized laboratory posts (FNS) at great cost for diagnosis and treatment. A program was established through the bars of a mining town offering free dipstick diagnosis and mefloquine treatment on a 24-hr basi…	2001-12	872-876	6	65	Am. J. Trop. Med. Hyg.		Web of Science	WOS:000173117100037	http://www.ncbi.nlm.nih.gov/pubmed/11791990	animals; Antigens, Protozoan; Antimalarials; brazil; Community Health Services; diagnosis; humans; Malaria, Falciparum; Mefloquine; Plasmodium falciparum; Preventive Health Services; Program Evaluation
2015	Souza, Patrícia Feitosa; Xavier, Diego Ricardo; Rican, Stephane; de Matos, Vanderlei Pascoal; Barcellos, Christovam	The expansion of the economic frontier and the diffusion of violence in the Amazon	International Journal of Environmental Research and Public Health	1660-4601	10.3390/ijerph120605862	Over the last few decades, the occupation of the Amazon and the expansion of large-scale economic activities have exerted a significant negative impact on the Amazonian environment and on the health of the Amazon's inhabitants. These processes have altered the context of the manifestation of health problems in time and space and changed the characteristics of the spatial diffusion of health probl…	2015-06	5862-5885	6	12	Int J Environ Res Public Health		PubMed	PMID: 26024359 PMCID: PMC4483676	http://www.ncbi.nlm.nih.gov/pubmed/26024359	agriculture; brazil; Conservation of Natural Resources; Geographic Mapping; Homicide; humans; pioneer area; Socioeconomic Factors; Spatial analysis; spatial diffusion of disease; Violence
2001	Frery, N.; Maury-Brachet, R.; Maillot, E.; Deheeger, M.; de Merona, B.; Boudou, A.	Gold-mining activities and mercury contamination of native Amerindian communities in French Guiana: Key role of fish in dietary uptake	Environmental Health Perspectives	0091-6765	10.2307/3454702	In 1994, the French National Public Health Network reported significant mercury exposure of native Amerindians in French Guiana. In 1997, a study was conducted in the Wayana community to quantify the dietary intake and to identify the fish species contributing the most to the contamination. The study was completed by an impregnation analysis based on Hg determination in hair samples. The methodol…	2001-05	449-456	5	109	Environ. Health Perspect.	Gold-mining activities and mercury contamination of native Amerindian communities in French Guiana	Web of Science	WOS:000169080800023		amazon; amerindians; brazil; children; dietary uptake; exposure; fish; French Guiana; gold mining; Hair; human hair; Mercury; methylmercury; tapajos river-basin; urine
2009	dos Santos, Vania Rodrigues; Yokoo, Edna Massae; Souza-Santos, Reinaldo; Atanaka-Santos, Marina	Socioenvironmental factors associated with the spatial distribution of malaria in the Vale do Amanhecer settlement, Municipality of Juruena, State of Mato Grosso, 2005	Revista Da Sociedade Brasileira De Medicina Tropical	0037-8682		Malaria is a disease with focal distribution. In Brazil, settlement and gold mining areas in the Legal Amazon region present a great concentration of cases. This paper analyzes the spatial distribution of malaria cases taking into consideration environmental and social factors in the Vale do Amanhecer settlement in the municipality of Juruena, Mato Grosso, Brazil. In 2005, 359 autochthonous cases…	2009-02	47-53	1	42	Rev. Soc. Bras. Med. Trop.		Web of Science	WOS:000264202300010	http://www.ncbi.nlm.nih.gov/pubmed/19287935	Adolescent; Adult; Aged; areas; brazil; Child; Child, Preschool; humans; Infant; Kernel method; malaria; Malaria, Falciparum; Malaria, Vivax; Male; Middle Aged; prevalence; rondonia; Settlement; Social Environment; Space-Time Clustering; Spatial analysis; Young Adult
2009	Briceno-Leon, Roberto	Chagas disease in the Americas: an ecohealth perspective	Cadernos De Saude Publica	0102-311X		The historical processes involved in Chagas disease transmission relate to the patterns and conditions of human settlements, especially in rural areas, due to proximity to forest areas, where both vectors and Trypanosoma cruzi can occur, combined with precarious housing conditions and underlying poverty. However, seasonal and permanent rural-urban migration has played a major role in re-mobilizin…	2009	S71-S82		25	Cad. Saude Publica	Chagas disease in the Americas	Web of Science	WOS:000264201300007	http://www.ncbi.nlm.nih.gov/pubmed/19287869	Americas; animals; autochthonous transmission; Blood Transfusion; california; Chagas disease; countries; determinants; disease transmission; Epidemiology; Housing; humans; infection; Insect Control; Insect Vectors; latin-america; migration; Population Dynamics; poverty; Rural Health; Trypanosoma cruzi; trypanosoma-cruzi; Urban Health; Vector control; venezuela
2010	Vasunilashorn, Sarinnapha; Crimmins, Eileen M.; Kim, Jung Ki; Winking, Jeff; Gurven, Michael; Kaplan, Hillard; Finch, Caleb E.	Blood Lipids, Infection, and Inflammatory Markers in the Tsimane of Bolivia	American Journal of Human Biology	1042-0533	10.1002/ajhb.21074	Objectives: Little is known about blood cholesterol (blood-C) levels under conditions of infection and limited diet. This study examines blood-C and markers of infection and inflammation in the Tsimane of the Bolivian Amazon, indigenous forager farmers living in conditions that model preindustrial European populations by their short life expectancy, high load of infections and inflammation, and l…	2010-12	731-740	6	22	Am. J. Hum. Biol.		Web of Science	WOS:000283673600002		3rd national-health; cardiovascular-disease risk; coronary-heart-disease; c-reactive protein; erythrocyte sedimentation-rate; hdl-cholesterol; high-density-lipoprotein; lowland bolivia; nutrition examination survey; serum-cholesterol
2015	Lima, A. R.; Guimarães, S. B.; Branco, É; Giese, E. G.; Muniz, J. a. P. C.; Pereira, W. L. A.; da Cunha, P. K. F.; Ricci, R. E.; Miglino, M. A.	Morphological and Morphometric Description of Female Reproductive Tract of Sapajus apella (Capuchin monkey)	Anatomia, Histologia, Embryologia	1439-0264	10.1111/ahe.12134	Forest destruction has progressively hampered the survival of many species, and this is why it is so important to study of the lives of primates in captivity. This study aimed to describe the morphological aspects of the female reproductive tract of Sapajus apella. We used five animals obtained from the National Primate Center, Ananindeua - PA. The ovaries were paired, compact and symmetrical and…	2015-08	262-268	4	44	Anat Histol Embryol		PubMed	PMID: 25091087	http://www.ncbi.nlm.nih.gov/pubmed/25091087
2001	Orr, C. M.; Dufour, D. L.; Patton, J. Q.	A comparison of anthropometric indices of nutritional status in Tukanoan and Achuar Amerindians	American Journal of Human Biology: The Official Journal of the Human Biology Council	1042-0533	10.1002/ajhb.1053	Anthropometric data from a Tukanoan population in the Vaupes region of Colombia and an Achuar population in the Ecuadorian Amazon were compared relative to international references. The Tukanoans exploit an oligotrophic blackwater ecosystem, whereas the Achuar inhabit a resource rich montane ecosystem. Given this ecological distinction, three hypotheses regarding nutritional statuses were propose…	2001-06	301-309	3	13	Am. J. Hum. Biol.		PubMed	PMID: 11460895	http://www.ncbi.nlm.nih.gov/pubmed/11460895; http://www.ncbi.nlm.nih.gov/pubmed/11460895	Adolescent; Adult; Age Distribution; agriculture; Analysis of Variance; Anthropometry; Arm; Body Height; Body Weight; Child; Child, Preschool; Chi-Square Distribution; colombia; Cross-Cultural Comparison; ecosystem; ecuador; Female; Food Supply; humans; Indians, South American; Infant; Male; Middle Aged; Nutritional status; Nutrition Assessment; Nutrition Surveys; prevalence; Protein-Energy Malnu…
2015	Murillo Solano, Claribel; Akinyi Okoth, Sheila; Abdallah, Joseph F.; Pava, Zuleima; Dorado, Erika; Incardona, Sandra; Huber, Curtis S.; Macedo de Oliveira, Alexandre; Bell, David; Udhayakumar, Venkatachalam; Barnwell, John W.	Deletion of Plasmodium falciparum Histidine-Rich Protein 2 (pfhrp2) and Histidine-Rich Protein 3 (pfhrp3) Genes in Colombian Parasites	PloS One	1932-6203	10.1371/journal.pone.0131576	A number of studies have analyzed the performance of malaria rapid diagnostic tests (RDTs) in Colombia with discrepancies in performance being attributed to a combination of factors such as parasite levels, interpretation of RDT results and/or the handling and storage of RDT kits. However, some of the inconsistencies observed with results from Plasmodium falciparum histidine-rich protein 2 (PfHRP…	2015	e0131576	7	10	PLoS ONE		PubMed	PMID: 26151448 PMCID: PMC4494814	http://www.ncbi.nlm.nih.gov/pubmed/26151448; http://www.ncbi.nlm.nih.gov/pubmed/26151448	Antigens, Protozoan; colombia; Diagnostic Tests, Routine; DNA, Protozoan; Electrophoresis, Agar Gel; Gene Deletion; Genotype; Geography; humans; Malaria, Falciparum; Plasmodium falciparum; Polymerase Chain Reaction; Protozoan Proteins
2000	Vieira, C.; Montoya, M.; Agudelo, S.; Velez, I. D.; Simón, F.	Human antibody response to a 56-kDa purified excretory/secretory product of Dirofilaria immitis	Tropical medicine & international health: TM & IH	1360-2276		Canine dirofilariasis is widespread in urban areas of central and northern Colombia. Previously we detected specific antibodies against complex antigens from Dirofilaria immitis adult worms in individuals from an isolated Tikuna Indian community in the Colombian Amazon. In this study a 56 kDa polypeptide from the adult D. immitis excretory/secretory (E/S) products is identified by Western blot, i…	2000-12	855-859	12	5	Trop. Med. Int. Health		PubMed	PMID: 11169274	http://www.ncbi.nlm.nih.gov/pubmed/11169274; http://www.ncbi.nlm.nih.gov/pubmed/11169274	animals; Antibodies, Helminth; Blotting, Western; colombia; Dirofilaria immitis; Dirofilariasis; Dog Diseases; dogs; Enzyme-Linked Immunosorbent Assay; humans
2005	Guimaraes, F. R.; Saddi, T. M.; Vitral, C. L.; Pinto, M. A.; Gaspar, A. M. C.; Souto, F. J. D.	Hepatitis E virus antibodies in swine herds of MATO Grosso State, Central Brazil	Brazilian Journal of Microbiology	1517-8382	10.1590/S1517-83822005000300004	There is no information about evidence of hepatitis E virus (HEV) infection in swines in Central Brazil. In order to assess if HEV circulates in swines of the State of Mato Grosso, Central Brazil, a seroprevalence study was conducted including pigs from 17 farms, corresponding to 13 counties. The animals were randomly chosen among pigs arriving to two slaughterhouses between December 2002 and Feb…	2005-09	223-226	3	36	Braz. J. Microbiol.		Web of Science	WOS:000238450000004		amazon; hepatitis E virus antibodies; hev; humans; infection; Mato Grosso State; pigs; prevalence; serological evidence; strains; swine
2015	Ruiz-Guerra, Betsabe; Carlos Lopez-Acosta, Juan; Zaldivar-Riveron, Alejandro; Velazquez-Rosas, Noe	Braconidae (Hymenoptera: Ichneumonoidea) abundance and richness in four types of land use and preserved rain forest in southern Mexico	Revista Mexicana De Biodiversidad	1870-3453	10.7550/rmb.43865	The abundance, species richness, similarity and dominance of braconid parasitoid wasps were estimated for 4 types of land use (secondary forest, rubber plantations, living fences and pastures), and remnants of preserved tropical rain forest in southern Mexico. We also analyzed whether specialist (koinobionts) taxa are more negatively affected by forest disturbance than generalists (idiobionts), a…	2015-03	164-171	1	86	Rev. Mex. Biodivers.	Braconidae (Hymenoptera	Web of Science	WOS:000355064100017		Amazonia; Braconids; brazil; deforestation; diversity; insecta; parasitic wasps; Parasitoids; species richness; state; Tropical Rain Forest; Uxpanapa; Wasps; wasps hymenoptera
2013	Scalco, Nayara; Rodrigues, Eliana	Changes in the acquisition and consumption of food plants and their relationship with indigenous perceptions of health in a Guarani village, Sao Paulo, Brazil	Public Health Nutrition	1368-9800	10.1017/S136898001200434X	Objective: The present study investigated Guarani village interviewees' diet changes over time, their perceptions about the changes and the effects of these changes on their health. Design: The study employed qualitative methods with a sample of Guarani Indians selected by snowball sampling. Ethnographic methods and techniques included field diaries, informal and unstructured interviews and parti…	2013-10	1820-1826	10	16	Public Health Nutr.		Web of Science	WOS:000324028800013		acculturation; Amazonia; children; communities; dietary; Diet changes; Food; Guarani Indians; indians; Indigenous people; obesity; overweight; physical-activity patterns
2000	Kuwano, S. T.; Bordin, J. O.; Chiba, A. K.; Mello, A. B.; Figueiredo, M. S.; Vieira, J. P. B.; Fabron, A.; Kerbauy, J.	Allelic polymorphisms of human Fc gamma receptor IIa and Fc gamma receptor IIIb among distinct groups in Brazil	Transfusion	0041-1132	10.1046/j.1537-2995.2000.40111388.x	BACKGROUND: The Fc gamma RIIA gene is expressed in two polymorphic farms, R131 and H131, which differ by the replacement of histidine by arginine at position 131. The FCGR3B (Fc gamma RIIIB) gene exists in two allelic isoforms, known as FCGR3B1 (Fc gamma RIIIB-NA1) and FCGR3B2 (Fc gamma RIIIB-NA2), which differ in nucleotides 141, 147, 227, 277, and 349. An additional polymorphism is the SH antig…	2000-11	1388-1392	11	40	Transfusion		Web of Science	WOS:000165492600017		deficiency; gene-frequencies; neutrophil-specific antigens; polymerase-chain-reaction; population; sequence-specific primers; sh
2006	Cavalcante, G. T.; Aguilar, D. M.; Camargo, L. M. A.; Labruna, M. B.; de Andrade, H. F.; Meireles, L. R.; Dubey, J. P.; Thulliez, P.; Dias, R. A.; Gennari, S. M.	Seroprevalence of Toxoplasma gondii antibodies in humans from rural Western Amazon, Brazil	The Journal of Parasitology	0022-3395	10.1645/GE-774R.1	Antibodies to Toxoplasma gondii were assayed in sera of 266 humans from 71 farms located at Rondônia State, Western Amazon, Brazil, by the modified agglutination test (MAT) and the indirect immunofluorescent antibody test (IFAT). Antibodies were found in 195 humans (73.3%), with MAT titers of 1:25 in 11, 1:50 in 11, 1:100 in 16, 1:200 in 27, 1:400 in 38, 1:800 in 37, 1:1,600 in 22, and 1:3,200 or…	2006-06	647-649	3	92	J. Parasitol.		PubMed	PMID: 16884015	http://www.ncbi.nlm.nih.gov/pubmed/16884015	Adolescent; Adult; Aged; Age Distribution; Agglutination Tests; Analysis of Variance; animals; Antibodies, Protozoan; brazil; Child; Child, Preschool; Female; Fluorescent Antibody Technique, Indirect; Food Supply; humans; Infant; Male; Middle Aged; multivariate analysis; Rural Population; Seroepidemiologic Studies; Sex Distribution; Toxoplasma; Toxoplasmosis; Water Supply
2016	Naranjo-Diaz, Nelson; Conn, Jan E.; Correa, Margarita M.	Behavior and population structure of Anopheles darlingi in Colombia	Infection Genetics and Evolution	1567-1348	10.1016/j.meegid.2016.01.004	Anopheles darlingi is a widely distributed and important malaria vector in Colombia. Biogeographical and ecological heterogeneity across the Colombian distribution led to the hypothesis of behavioral and genetic differentiation among A. darlingi populations. A total of 2017 A. darlingi specimens were collected during 222 h of sampling. This vector was the most abundant anopheline species in most …	2016-04	64-73		39	Infect. Genet. Evol.		Web of Science	WOS:000372022700009		amplified polymorphic dna; Andes Mountains; Anopheles darlingi; biting behavior; eastern amazonian brazil; Ecoregions; entomological inoculation rates; gold-mining areas; Isolation by distance; Isolation by resistance; neotropical malaria vector; plasmodium-falciparum; polymerase-chain-reaction; Population genetics; root diptera-culicidae; south-america
2008	Passos, Carlos J. S.; Mergler, Donna	Human mercury exposure and adverse health effects in the Amazon: a review	Cadernos De Saúde Pública	1678-4464		This paper examines issues of human mercury (Hg) exposure and adverse health effects throughout the Amazon region. An extensive review was conducted using bibliographic indexes as well as secondary sources. There are several sources of Hg (mining, deforestation, reservoirs), and exposure takes place through inhalation or from fish consumption. There is a wide range of exposure, with mean hair-Hg …	2008	s503-520		24 Suppl 4	Cad Saude Publica	Human mercury exposure and adverse health effects in the Amazon	PubMed	PMID: 18797727	http://www.ncbi.nlm.nih.gov/pubmed/18797727	animals; biodiversity; brazil; ecosystem; Environmental Exposure; Environmental Monitoring; Environmental Pollutants; Epidemiological Monitoring; fishes; Fruit; Hair; Health Status; humans; Mercury; Mercury Poisoning; Methylmercury Compounds; mining; occupational exposure; Risk assessment; Water Pollution, Chemical; World Health Organization
2009	Hoch, L.; Pokorny, B.; De Jong, W.	How successful is tree growing for smallholders in the Amazon?	International Forestry Review	1465-5489		Growing trees outside forests can generate rural income and rehabilitate degraded lands. The characteristics of existing smallholder tree growing in the Amazon and how much it contributes to livelihoods, however, remains largely unknown. Field surveys in Brazil, Bolivia, growing and Ecuador were conducted of smallholder tree growing initiatives. Of the studied initiatives, 61% were smallholder in…	2009	299-310	3	11	Int. For. Rev.		Web of Science	WOS:000270372300001		Agro-forestry; agroforestry pilot project; amazon; brazilian amazon; forest management; forest plantations; frontier; land-use; local tree growing initiatives; rondonia; secondary forest; single tree growing; small farmers; Smallholders; systems; tropics
2016	Santos, Israel Gomes de Amorim; Scher, Ricardo; Rott, Marilise Brittes; Menezes, Leociley Rocha; Costa, Emmanoel Vilaça; Cavalcanti, Sócrates Cabral de Holanda; Blank, Arie Fitzgerald; Aguiar, Jaciana dos Santos; da Silva, Teresinha Gonçalves; Dolabella, Silvio Santana	Amebicidal activity of the essential oils of Lippia spp. (Verbenaceae) against Acanthamoeba polyphaga trophozoites	Parasitology Research	1432-1955	10.1007/s00436-015-4769-4	Amoebic keratitis and granulomatous amoebic encephalitis are caused by some strains of free-living amoebae of the genus Acanthamoeba. In the case of keratitis, one of the greatest problems is the disease recurrence due to the resistance of parasites, especially the cystic forms, to the drugs that are currently used. Some essential oils of plants have been used as potential active agents against t…	2016-02	535-540	2	115	Parasitol. Res.		PubMed	PMID: 26446087	http://www.ncbi.nlm.nih.gov/pubmed/26446087	Acanthamoeba polyphaga; Amebicidal activity; Carvacrol; Carvone; Lippia spp.; Rotundifolone
2016	Poma, Violeta; Mamani, Nataniel; Iniguez, Volga	Impact of urban contamination of the La Paz River basin on thermotolerant coliform density and occurrence of multiple antibiotic resistant enteric pathogens in river water, irrigated soil and fresh vegetables	Springerplus	2193-1801	10.1186/s40064-016-2132-6	La Paz River in Andean highlands is heavily polluted with urban run-off and further contaminates agricultural lowlands and downstream waters at the Amazon watershed. Agricultural produce at this region is the main source of vegetables for the major Andean cities of La Paz and El Alto. We conducted a 1 year study, to evaluate microbial quality parameters and occurrence of multiple enteropathogenic…	2016-04-22	499		5	SpringerPlus		Web of Science	WOS:000375702900004	http://www.ncbi.nlm.nih.gov/pubmed/27186463	Amazon macrobasin; Amazon macrobasin; Antibiotic multi-resistance; Antibiotic multi-resistance; bolivia; brazilian amazon; children; colonization factors; Contamination of soil and vegetables; Contamination of soil and vegetables; diarrhea; Enteropathogenic bacteria; enterotoxigenic escherichia-coli; Food and waterborne diseases risk; prevalence; River contamination; salad leaves; salmonella-ente…
2015	Eggins, Sam; Schneider, Larissa; Krikowa, Frank; Vogt, Richard C.; Da Silveira, Ronis; Maher, William	Mercury concentrations in different tissues of turtle and caiman species from the Rio Purus, Amazonas, Brazil	Environmental Toxicology and Chemistry	0730-7268	10.1002/etc.3151	Total mercury (Hg) concentrations of muscle, liver, blood, and epidermal keratin were measured in typically consumed, economically and culturally important species of turtle (Podocnemis unifilis and Podocnemis expansa) and caiman (Melanosuchus niger and Caiman crocodilus) from the Rio Purus in the Amazon basin, Brazil. Methylmercury (MeHg) concentrations were also measured in muscle tissue, repre…	2015-12	2771-2781	12	34	Environ. Toxicol. Chem.		Web of Science	WOS:000365628000015	http://www.ncbi.nlm.nih.gov/pubmed/26387493	alligators alligator-mississippiensis; Alligators and Crocodiles; amazon; american alligators; anavilhanas archipelago; animals; aquaculture; bioaccumulation; black caiman; Body Size; brazil; caretta-caretta; Environmental Monitoring; humans; Keratins; Liver; melanosuchus-niger; Mercury; methylmercury; Methylmercury Compounds; monitoring mercury; Muscle, Skeletal; negro river-basin; Reptile; Sex …
2014	Lee, Gwenyth; Paredes Olortegui, Maribel; Peñataro Yori, Pablo; Black, Robert E.; Caulfield, Laura; Banda Chavez, Cesar; Hall, Eric; Pan, William K.; Meza, Rina; Kosek, Margaret	Effects of Shigella-, Campylobacter- and ETEC-associated diarrhea on childhood growth	The Pediatric Infectious Disease Journal	1532-0987	10.1097/INF.0000000000000351	BACKGROUND: Studies examining the etiology-specific effects of diarrheal disease on growth are limited and variable in their analytic methods, making comparisons difficult and priority setting based on these findings challenging. A study by Black et al (Black RE, Brown KH, Becker S. Effects of diarrhea associated with specific enteropathogens on the growth of children in rural Bangladesh. Pediatr…	2014-10	1004-1009	10	33	Pediatr. Infect. Dis. J.		PubMed	PMID: 25361185	http://www.ncbi.nlm.nih.gov/pubmed/25361185	Campylobacter; Campylobacter Infections; Child; Child Development; Child, Preschool; diarrhea; Dysentery, Bacillary; Enterotoxigenic Escherichia coli; epidemiologic studies; Escherichia coli Infections; Female; humans; Infant; Infant, Newborn; Male; peru; Prospective Studies; Shigella
2003	Counter, S. A.	Neurophysiological anomalies in brainstem responses of Mercury-exposed children of Andean gold miners	Journal of Occupational and Environmental Medicine	1076-2752	10.1097/01.jom.0000048165.87707.fd	The health hazards of occupational exposure to Mercury (Hg) in adult gold miners are well known, but little attention has been given to the effects of Hg exposure in the children of gold miners. Children who assist their parents in gold mining operations or live in mining enclaves may be exposed to elemental Hg vapors or methylmercury-contaminated food, both of which may induce neurodevelopmental…	2003-01	87-95	1	45	J. Occup. Environ. Med.		Web of Science	WOS:000180363800016		amazonian populations; brazil; elemental mercury; evoked-potentials; fish; french-guiana; methylmercury; mining area; nervous-system; vapor
[truncated: 259 more rows]

## Sheet: Reject - No LUC
Publication Year	Author	Title	Publication Title	ISSN	DOI	Abstract Note	Date	Pages	Issue	Volume	Journal Abbreviation	Short Title	Library Catalog	Extra	Link Attachments	Automatic Tags
[truncated: 297 more rows]

[truncated: 8 more sheets: Reject - not original research, Reject - Portuguese, Reject - Malaria, Reject - Mercury, Reject - no health, Second Wave Rejects, Keep, Data Sheet]
